# Supplementary material for: Allergic rhinitis, rather than asthma, might be associated with dental caries, periodontitis, and other oral diseases in adults
Source: PeerJ. 2019 Sep 10;7:e7643. doi: 10.7717/peerj.7643 (PMC6743444; doi:10.7717/peerj.7643)
Supplement: Data S1 [file peerj-07-7643-s001.xls]

## Sheet: Sheet1
asthma	rhinitis	sex	urbanization	income	caries	periodontitis	pulpitis	gingivitis	aphthae_stomatitis	caries_times	periodontitis_times	pulpitis_times	gingivitis_times	aphthae_stomatitis_times	peridontreat_times	restoration_times	endodontics_times	obesity	DM	salivary	dentofacial	reflux	nasalsteroid	lungsteroid
0	0	1	1	2	0	0	0	1	0	0	0	0	1	0	1	1	0	0	0	0	0	0	0	0
0	1	1	1	1	1	1	0	1	1	7	8	0	3	3	24	10	0	0	0	0	0	0	1	0
0	0	2	1	1	1	1	0	1	0	1	1	0	1	0	3	2	0	0	0	0	0	1	0	0
0	0	2	2	2	1	1	0	0	1	5	2	0	0	1	6	11	0	0	0	0	0	0	1	0
0	0	1	2	2	1	0	0	0	0	1	0	0	0	0	0	1	0	0	0	0	0	0	0	0
0	0	2	1	1	1	1	1	1	0	6	7	1	1	0	13	10	1	0	0	0	0	0	0	0
0	0	1	2	1	0	0	0	0	0	0	0	0	0	0	0	0	0	0	0	0	0	0	0	0
0	0	1	2	2	1	1	1	0	0	5	2	4	0	0	5	13	6	0	0	0	0	0	0	0
0	0	1	2	1	0	0	0	0	0	0	0	0	0	0	1	0	0	0	0	0	0	0	0	0
0	0	1	2	2	1	1	0	1	1	2	3	0	1	2	8	3	0	0	0	0	0	0	0	0
0	0	1	2	1	0	0	0	0	0	0	0	0	0	0	0	0	0	0	0	0	0	0	0	0
0	0	1	1	1	0	1	0	1	0	0	1	0	2	0	6	0	0	0	0	0	0	0	0	0
0	0	2	1	1	0	1	1	0	0	0	1	1	0	0	2	2	1	0	0	0	0	0	0	0
0	0	1	2	1	1	1	1	1	0	7	1	1	2	0	10	11	2	0	0	0	1	0	0	0
0	1	2	1	2	1	1	0	0	0	5	4	0	0	0	5	11	0	0	0	0	0	0	0	0
0	0	1	2	1	1	1	0	0	0	1	2	0	0	0	2	1	0	0	0	0	0	0	0	0
0	0	2	2	1	1	1	0	1	0	8	1	0	1	0	3	13	0	0	0	0	1	0	0	0
0	0	2	1	2	1	1	1	0	0	5	3	1	0	0	7	8	2	0	0	0	0	0	0	0
0	0	2	1	1	1	0	1	1	0	2	0	1	1	0	5	7	4	0	0	0	0	0	0	0
0	0	1	1	2	1	1	1	1	1	8	1	3	1	1	2	13	12	0	0	0	0	0	0	0
0	0	1	1	2	1	1	1	0	0	5	1	1	0	0	11	25	2	0	0	0	0	0	0	0
0	0	2	2	1	1	0	0	1	0	2	0	0	1	0	2	7	1	0	0	0	0	0	0	0
0	1	1	1	1	0	0	0	0	0	0	0	0	0	0	2	3	2	0	0	0	0	0	1	0
0	1	1	1	2	1	1	0	1	0	8	2	0	1	0	8	17	3	0	0	0	0	0	0	0
0	0	2	2	1	1	1	1	1	1	1	3	1	1	1	3	2	4	0	0	0	1	0	1	0
0	0	2	1	1	1	0	0	1	0	1	0	0	2	0	3	1	0	0	0	0	0	0	0	0
0	0	1	2	1	1	1	1	1	0	1	1	1	1	0	4	1	7	0	0	0	0	0	1	0
0	0	2	1	1	1	1	0	0	0	4	4	0	0	0	6	6	0	0	0	0	0	0	1	0
0	1	2	1	2	0	0	0	1	0	0	0	0	1	0	4	0	0	0	0	0	0	0	0	0
0	0	1	2	2	1	1	1	1	1	32	9	4	3	5	23	61	16	0	0	0	0	0	0	0
0	0	1	1	1	0	1	0	0	0	0	1	0	0	0	1	3	2	0	0	0	0	0	0	0
0	0	2	2	1	1	1	0	1	1	4	3	0	4	1	14	8	0	0	0	0	0	0	0	0
0	0	2	2	1	0	0	0	0	1	0	0	0	0	1	1	0	0	0	0	0	0	0	0	0
0	0	2	1	1	1	1	0	0	0	1	2	0	0	0	7	1	0	0	0	0	0	0	0	0
0	1	2	2	1	1	1	0	0	0	7	3	0	0	0	6	19	0	0	0	0	0	0	1	0
0	0	1	1	1	1	1	0	1	0	7	2	0	4	0	6	12	0	0	0	0	0	0	0	0
0	1	2	2	2	1	1	0	0	0	1	9	0	0	0	17	0	0	0	0	0	0	0	0	0
0	0	1	2	2	0	0	0	0	0	0	0	0	0	0	0	0	0	0	0	0	0	0	0	0
0	0	2	2	1	1	1	0	1	0	2	3	0	3	0	8	1	0	0	0	0	0	0	0	0
0	0	2	1	2	0	0	0	0	1	0	0	0	0	1	0	0	0	0	0	0	0	0	0	0
0	1	2	1	2	1	0	1	0	1	2	0	2	0	2	2	5	6	0	0	0	0	0	1	0
0	0	2	1	1	0	0	0	0	0	0	0	0	0	0	0	4	2	0	0	0	0	0	0	0
0	0	2	1	2	0	0	0	0	0	0	0	0	0	0	1	0	1	0	0	0	0	0	0	0
0	0	2	1	1	1	1	0	1	0	2	3	0	2	0	13	5	0	0	0	0	0	0	1	0
0	1	1	1	2	1	1	1	0	0	7	1	1	0	0	3	12	2	0	0	0	0	0	0	0
0	0	2	1	1	0	1	0	1	0	0	2	0	1	0	4	0	0	0	0	0	1	0	0	0
0	1	1	1	2	0	1	0	1	0	0	1	0	1	0	3	0	0	0	0	0	0	0	1	0
0	0	2	2	2	0	0	0	0	0	0	0	0	0	0	0	0	2	0	0	0	0	0	0	0
0	0	1	1	2	1	1	0	0	0	1	1	0	0	0	3	0	0	0	0	0	0	0	0	0
0	0	1	2	2	1	1	1	1	0	15	3	6	3	0	9	20	7	0	0	0	1	0	0	0
0	0	1	2	2	0	0	0	0	0	0	0	0	0	0	0	0	0	0	0	0	0	0	0	0
0	0	2	2	1	1	1	0	0	0	6	3	0	0	0	3	3	0	0	0	0	0	0	0	0
0	0	1	1	1	1	0	0	1	0	1	0	0	1	0	3	1	0	0	0	0	0	0	0	0
0	0	1	1	1	0	0	0	0	0	0	0	0	0	0	0	0	0	0	0	0	0	0	0	0
0	0	1	2	2	1	1	0	1	0	5	1	0	2	0	9	7	0	0	0	0	1	0	0	0
0	0	2	1	1	1	1	0	1	0	10	3	0	1	0	8	12	0	0	0	0	0	0	0	0
0	1	2	1	2	1	1	1	1	1	4	3	1	2	4	8	13	1	0	0	0	0	1	0	0
0	1	1	1	1	0	0	0	0	0	0	0	0	0	0	0	12	0	0	0	0	0	0	0	0
0	1	2	2	1	1	0	0	0	0	1	0	0	0	0	0	0	0	0	0	0	0	0	0	0
0	0	2	2	1	1	1	0	1	0	4	2	0	2	0	5	4	0	0	0	0	0	0	0	0
0	0	2	1	2	1	1	0	1	0	1	1	0	1	0	12	2	0	0	0	0	0	0	0	0
0	0	1	1	1	0	0	0	0	0	0	0	0	0	0	0	0	0	0	0	0	0	0	0	0
0	0	2	1	1	1	1	0	0	0	4	1	0	0	0	2	4	0	0	0	0	0	0	0	0
0	0	1	1	2	0	0	0	0	0	0	0	0	0	0	0	0	0	0	0	0	0	0	0	0
0	0	1	2	1	1	1	0	0	0	2	2	0	0	0	7	4	0	0	0	0	0	0	0	0
0	0	2	2	1	0	0	0	0	0	0	0	0	0	0	0	0	0	0	0	0	0	0	0	0
0	1	1	1	1	1	0	0	1	0	1	0	0	3	0	4	6	2	0	0	0	0	0	1	0
1	0	1	1	1	1	1	0	1	0	4	2	0	1	0	3	5	0	0	0	0	0	0	0	1
0	0	1	2	2	1	1	0	1	0	3	1	0	2	0	5	3	0	0	0	0	1	0	0	0
0	0	1	2	2	0	0	0	0	0	0	0	0	0	0	3	0	3	0	0	0	0	0	0	0
0	0	2	2	1	1	1	0	1	1	1	7	0	3	1	28	14	2	0	0	0	1	0	0	0
0	0	2	1	1	0	1	0	1	0	0	1	0	2	0	7	0	0	0	0	0	0	0	0	0
0	0	1	1	2	0	0	1	1	0	0	0	2	1	0	2	3	3	0	0	0	0	0	0	0
0	0	2	2	2	1	0	1	0	0	2	0	1	0	0	0	1	2	0	0	0	0	0	0	0
0	0	1	1	1	1	1	0	1	0	2	7	0	4	0	17	3	0	0	0	0	0	0	0	0
0	0	1	2	1	1	1	0	0	0	3	3	0	0	0	6	10	4	0	0	0	0	0	0	0
0	0	2	1	2	1	1	1	1	1	12	4	3	1	1	8	21	6	0	0	0	0	0	0	0
0	0	2	1	1	1	1	1	0	1	4	3	1	0	2	2	4	2	0	0	0	0	0	0	0
0	1	2	1	1	1	0	0	1	0	9	0	0	3	0	6	15	0	0	0	0	0	0	1	0
0	0	2	1	1	1	1	0	0	0	2	1	0	0	0	1	4	5	0	0	0	0	0	0	0
0	0	1	2	1	0	1	0	0	0	0	1	0	0	0	1	0	0	0	0	0	0	0	0	0
0	0	1	2	2	0	0	0	0	0	0	0	0	0	0	3	17	4	0	0	0	0	0	0	0
0	1	1	2	2	1	1	1	1	1	10	3	2	2	1	7	18	3	0	0	0	0	0	1	0
0	0	2	2	2	1	1	0	1	0	9	5	0	2	0	11	15	0	0	0	0	0	0	0	0
0	0	1	2	2	1	1	0	1	0	1	1	0	1	0	4	1	0	0	0	0	0	0	1	0
0	0	2	2	1	0	0	0	0	0	0	0	0	0	0	0	0	0	0	0	0	0	0	0	0
0	1	1	2	1	1	1	0	1	0	12	4	0	2	0	11	37	0	0	0	1	0	0	1	0
0	1	1	1	1	1	1	0	1	0	3	2	0	2	0	9	8	0	0	0	0	0	0	0	0
0	1	2	1	2	1	0	0	1	0	2	0	0	2	0	6	5	0	0	0	0	0	0	1	0
0	0	2	1	1	0	0	0	0	0	0	0	0	0	0	0	0	0	0	0	0	0	0	0	0
0	0	1	1	2	1	1	1	1	1	11	5	5	2	2	12	14	6	0	0	0	1	0	0	0
0	0	1	1	2	1	1	1	1	0	4	1	2	2	0	7	12	3	0	0	0	0	0	0	0
0	0	2	2	2	1	1	0	0	0	3	1	0	0	0	6	11	5	0	0	0	0	0	0	0
0	0	2	1	2	1	0	0	1	0	4	0	0	1	0	3	7	0	0	0	0	0	0	0	0
0	0	1	2	1	1	1	0	0	1	4	5	0	0	1	11	6	0	0	0	0	0	0	0	0
0	0	1	2	1	1	1	0	1	0	2	1	0	2	0	4	1	0	0	0	0	0	0	0	0
0	0	1	1	2	1	0	1	1	1	12	0	4	2	1	4	14	8	0	0	0	1	0	0	0
0	0	2	2	1	1	1	0	1	0	3	6	0	1	0	10	8	0	0	0	0	1	0	0	0
0	0	2	2	1	0	0	0	0	0	0	0	0	0	0	2	1	0	0	0	0	0	0	0	0
0	0	2	2	1	0	0	0	0	0	0	0	0	0	0	0	0	0	0	0	0	0	0	0	0
0	0	2	2	1	1	0	0	1	0	1	0	0	1	0	2	1	4	0	0	0	0	0	0	0
0	0	2	1	2	1	1	1	1	0	10	2	1	2	0	9	13	6	0	0	0	0	0	0	0
0	0	2	1	2	1	1	0	1	0	4	1	0	1	0	2	8	0	0	0	0	0	0	0	0
0	0	2	1	2	1	1	1	0	0	3	2	2	0	0	6	4	4	0	0	0	0	0	1	0
0	0	1	2	2	1	0	1	1	0	3	0	1	1	0	1	10	1	0	0	0	1	0	0	0
0	0	2	2	2	1	0	0	1	1	4	0	0	3	2	5	6	9	0	0	0	0	0	0	0
0	1	1	1	2	1	0	1	1	0	6	0	2	4	0	5	9	2	0	0	0	0	0	1	0
0	0	2	2	1	0	0	0	1	0	0	0	0	1	0	4	0	0	0	0	0	0	0	0	0
0	0	1	2	1	1	1	0	1	0	4	2	0	1	0	4	11	0	0	0	0	0	0	0	0
0	0	2	2	1	1	1	0	1	0	3	4	0	3	0	8	4	0	0	0	0	1	0	0	0
0	0	1	1	1	0	0	0	1	0	0	0	0	1	0	3	1	0	0	0	0	0	0	0	0
0	0	2	2	2	1	1	0	0	0	1	5	0	0	0	9	6	3	0	0	0	0	0	0	0
0	1	2	2	2	1	1	0	0	0	2	4	0	0	0	4	4	0	0	0	0	0	0	1	0
0	0	2	1	1	1	1	0	1	1	4	4	0	2	2	10	7	0	0	0	0	0	1	0	0
0	1	1	1	1	1	1	0	1	1	6	1	0	4	2	8	10	0	0	0	0	0	0	0	0
0	0	2	1	1	1	0	0	1	0	1	0	0	1	0	1	1	0	0	0	0	0	0	0	0
0	0	1	2	1	0	0	0	0	0	0	0	0	0	0	2	0	0	0	0	0	0	0	0	0
0	0	2	1	2	1	1	0	0	0	2	7	0	0	0	6	5	0	0	0	0	0	0	0	0
0	0	2	1	2	1	1	0	1	1	7	2	0	1	1	3	8	0	0	0	0	0	0	0	0
0	0	1	1	1	0	1	0	0	0	0	3	0	0	0	2	1	0	0	0	0	0	0	0	0
0	0	1	2	2	1	0	0	1	0	2	0	0	3	0	7	11	0	0	0	0	0	0	0	0
0	1	1	2	2	0	1	0	1	1	0	2	0	2	1	9	6	2	0	0	0	0	0	1	0
0	1	1	2	2	1	0	0	1	1	2	0	0	1	1	4	1	0	0	0	0	0	0	0	0
1	1	2	1	1	1	1	0	1	1	3	4	0	2	2	10	7	0	0	0	0	1	0	1	0
0	0	2	1	1	0	0	0	0	0	0	0	0	0	0	3	2	0	0	0	0	0	0	0	0
0	0	2	1	2	1	1	1	1	0	5	2	1	4	0	10	23	15	0	0	0	0	0	0	0
0	0	1	1	1	1	1	1	1	1	9	2	1	6	2	20	19	6	0	0	0	0	0	0	0
0	0	2	1	1	1	1	1	1	0	8	2	1	1	0	2	5	2	0	0	0	0	0	0	0
0	0	2	1	1	1	1	0	1	0	3	1	0	1	0	6	3	0	0	0	0	0	0	0	0
0	1	2	2	1	1	1	0	1	1	1	2	0	2	1	7	2	0	0	0	0	0	0	1	0
0	0	1	2	2	1	0	0	1	0	2	0	0	1	0	7	16	1	0	0	0	0	0	0	0
0	1	2	2	1	0	1	0	1	1	0	4	0	1	2	10	0	0	0	0	0	0	0	0	0
0	0	1	1	1	1	1	0	0	0	3	2	0	0	0	4	3	0	0	0	0	0	0	0	0
0	0	1	1	2	1	1	0	1	1	5	1	0	4	2	7	6	2	0	0	0	0	0	0	0
0	0	2	1	2	0	1	0	1	0	0	1	0	1	0	2	0	0	0	0	0	0	0	0	0
0	0	1	2	2	1	1	1	1	1	3	4	1	1	1	12	10	5	0	0	1	0	0	0	0
1	0	1	2	2	1	1	1	1	0	6	2	1	2	0	4	8	2	0	0	0	0	1	0	0
0	0	2	2	1	0	0	0	0	0	0	0	0	0	0	1	0	0	0	0	0	0	0	0	0
0	1	2	1	1	1	1	1	1	1	12	4	2	1	2	8	22	2	0	0	0	0	0	0	0
0	0	1	1	2	0	0	0	0	0	0	0	0	0	0	0	0	0	0	0	0	0	0	0	0
0	0	1	1	1	0	0	0	1	0	0	0	0	1	0	2	0	0	0	0	0	0	0	0	0
0	0	1	2	1	1	1	1	1	1	10	2	10	5	1	7	10	29	0	0	0	1	0	0	0
0	0	2	2	1	1	0	0	0	0	1	0	0	0	0	1	0	0	0	0	0	0	0	0	0
0	0	1	1	1	0	0	0	0	0	0	0	0	0	0	5	0	0	0	0	0	0	0	1	0
0	0	2	1	1	0	0	0	0	0	0	0	0	0	0	0	0	0	0	0	0	0	0	0	0
0	0	1	1	1	1	1	0	0	0	1	1	0	0	0	5	18	0	0	0	0	0	0	0	0
0	0	1	1	2	0	0	0	0	0	0	0	0	0	0	0	0	0	0	0	0	1	1	1	0
0	1	2	2	1	1	1	1	1	0	2	1	1	2	0	7	2	3	0	0	0	0	1	0	0
0	0	1	1	1	1	0	0	1	0	1	0	0	2	0	7	8	0	0	0	0	1	1	0	0
0	0	2	2	1	1	1	0	0	0	2	1	0	0	0	4	8	2	0	0	0	0	0	0	0
0	0	2	1	1	1	1	0	1	0	5	2	0	2	0	10	9	2	0	0	0	0	0	0	0
0	0	2	1	2	1	1	0	1	0	5	2	0	1	0	4	6	2	0	0	0	1	0	0	0
0	1	1	1	2	1	1	1	1	1	9	2	1	2	1	10	20	10	0	0	0	0	0	1	0
0	0	1	2	2	1	1	1	1	1	19	9	3	2	6	15	31	6	0	0	0	0	0	0	0
0	0	2	2	1	1	1	0	0	0	4	2	0	0	0	6	9	0	0	0	0	0	0	0	0
0	0	1	1	2	0	0	0	0	0	0	0	0	0	0	0	2	2	0	0	0	0	0	0	0
0	1	2	1	2	1	1	0	1	0	4	5	0	4	0	13	7	0	0	0	0	0	0	0	0
0	0	2	2	1	1	1	1	0	0	1	1	1	0	0	2	2	0	0	0	0	0	0	0	0
0	0	2	1	1	0	1	0	0	0	0	1	0	0	0	1	0	0	0	0	0	0	0	0	0
0	0	2	1	1	1	0	1	1	0	6	0	1	1	0	7	31	4	0	0	0	0	0	0	0
0	0	2	1	2	1	0	1	1	1	8	0	1	5	2	11	14	5	0	0	0	0	0	0	0
0	0	2	1	1	0	0	0	0	0	0	0	0	0	0	0	0	2	0	0	0	0	0	0	0
0	0	1	1	1	1	1	1	1	0	3	2	3	1	0	4	4	9	0	0	0	0	0	0	0
0	0	1	1	1	1	1	0	1	0	5	3	0	1	0	3	8	0	0	0	0	0	0	0	0
0	0	2	1	1	0	1	0	1	0	0	3	0	2	0	11	2	0	0	0	0	0	0	0	0
0	1	2	1	1	1	1	0	1	1	5	2	0	2	1	7	5	0	0	0	0	0	0	1	0
0	0	2	2	1	1	0	0	1	1	4	0	0	2	2	7	8	0	0	0	0	0	0	0	0
0	0	2	1	1	0	0	0	1	0	0	0	0	1	0	7	1	0	0	0	0	0	0	0	0
0	0	1	2	1	1	1	0	0	0	2	1	0	0	0	2	5	2	0	0	0	0	0	0	0
0	0	1	1	1	0	0	0	0	0	0	0	0	0	0	5	1	0	0	0	0	0	0	0	0
0	0	2	2	1	1	1	1	1	1	2	1	3	2	1	7	5	3	0	0	0	0	0	0	0
0	0	1	2	2	1	1	0	0	0	5	7	0	0	0	12	11	0	0	0	0	0	0	0	0
0	0	1	1	1	0	0	0	0	0	0	0	0	0	0	0	2	0	0	0	0	0	0	0	0
0	0	2	2	1	1	0	0	1	0	3	0	0	3	0	7	8	0	0	0	0	1	0	0	0
0	0	2	1	1	1	1	1	1	1	5	3	1	2	4	8	12	4	0	0	0	1	0	0	0
0	1	2	2	1	1	1	0	1	1	9	7	0	3	1	13	17	0	0	0	0	0	0	0	0
0	0	1	1	1	1	1	1	1	1	6	2	1	2	2	5	9	2	0	0	0	0	0	0	0
0	0	2	1	1	1	0	1	0	0	5	0	2	0	0	5	7	4	0	0	0	0	0	0	0
0	0	2	1	1	1	1	0	1	0	4	3	0	2	0	10	4	0	0	0	0	0	0	0	0
0	0	1	2	1	1	1	1	0	0	3	1	1	0	0	2	14	6	0	0	0	0	0	0	0
0	0	1	2	2	1	1	0	0	0	7	4	0	0	0	8	11	0	0	0	0	0	0	0	0
0	0	2	1	2	1	1	0	1	0	2	1	0	2	0	3	3	0	0	0	0	0	0	0	0
0	0	2	2	2	1	1	1	0	0	10	3	1	0	0	7	22	2	0	0	0	0	0	0	0
0	0	2	2	2	1	0	1	1	1	4	0	2	2	1	3	12	12	0	0	0	0	0	0	0
0	0	1	2	2	0	0	0	0	0	0	0	0	0	0	3	8	2	0	0	0	0	0	0	0
0	0	1	2	1	0	0	0	0	0	0	0	0	0	0	0	0	0	0	0	0	0	0	0	0
0	1	2	1	2	0	1	0	0	1	0	6	0	0	1	4	0	0	0	0	0	0	0	0	0
0	0	2	1	1	1	0	0	1	0	5	0	0	2	0	4	4	0	0	0	0	0	0	0	0
0	0	1	1	2	1	1	0	0	0	3	2	0	0	0	2	2	0	0	0	0	1	0	0	0
0	1	2	2	1	1	0	0	1	0	2	0	0	3	0	7	2	0	0	0	0	1	0	0	0
0	1	1	2	2	1	1	0	1	1	11	5	0	4	1	16	21	0	0	0	0	1	0	0	0
0	1	1	1	2	1	1	0	0	0	3	5	0	0	0	9	5	0	0	0	0	0	0	0	0
0	0	1	2	1	0	0	0	0	0	0	0	0	0	0	0	0	0	0	0	0	0	0	0	0
0	0	2	2	2	1	1	1	0	1	4	6	2	0	2	8	5	2	0	0	0	0	0	0	0
0	0	1	1	2	0	0	0	0	0	0	0	0	0	0	0	0	0	0	0	0	0	0	0	0
0	0	1	2	2	0	0	0	0	0	0	0	0	0	0	3	2	2	0	0	0	0	0	0	0
0	0	1	2	2	0	0	1	0	0	0	0	1	0	0	0	1	2	0	0	0	0	0	0	0
0	1	1	1	1	0	0	0	1	0	0	0	0	1	0	2	0	0	0	0	0	0	0	0	0
0	0	1	2	1	1	1	0	0	0	4	1	0	0	0	2	5	5	0	0	0	0	0	0	0
0	0	2	2	2	1	0	0	0	1	2	0	0	0	1	3	18	1	0	0	0	0	0	0	0
0	0	1	1	1	0	0	0	0	0	0	0	0	0	0	0	0	0	0	0	0	0	0	0	0
0	0	2	1	1	1	0	0	0	1	7	0	0	0	1	0	20	0	0	0	0	0	0	0	0
0	0	1	2	2	1	1	1	1	1	17	2	2	4	1	9	30	2	0	0	0	0	1	0	0
0	0	2	1	1	0	0	0	0	0	0	0	0	0	0	0	0	0	0	0	0	0	0	0	0
0	0	2	2	1	1	1	1	0	0	2	1	2	0	0	1	4	2	0	0	0	0	0	0	0
0	0	2	1	2	1	1	1	1	0	9	1	2	3	0	3	13	5	0	0	0	1	1	0	0
0	0	2	1	2	0	0	0	0	0	0	0	0	0	0	1	5	0	0	0	0	0	0	0	0
0	0	2	1	2	0	0	0	0	0	0	0	0	0	0	2	2	0	0	0	0	0	0	0	0
0	0	2	2	1	1	0	0	1	0	1	0	0	1	0	2	2	0	0	0	0	0	0	0	0
0	0	2	1	1	1	0	1	0	0	4	0	1	0	0	4	14	2	0	0	0	0	0	0	0
0	0	2	1	2	1	1	1	1	0	1	1	3	1	0	6	4	4	0	0	0	0	0	0	0
0	0	2	2	2	1	0	1	0	0	2	0	2	0	0	0	2	2	0	0	0	0	0	0	0
0	0	2	1	2	0	1	0	0	0	0	1	0	0	0	2	0	0	0	0	0	0	0	0	0
0	0	1	2	1	1	1	0	1	1	7	1	0	1	1	6	12	7	0	0	0	0	0	0	0
0	1	1	1	2	1	1	0	1	0	1	1	0	1	0	5	1	0	0	0	0	0	0	1	0
0	0	2	1	1	1	1	0	1	1	2	4	0	1	1	14	5	0	0	0	0	0	0	0	0
0	0	2	2	1	1	0	0	1	0	2	0	0	1	0	4	7	1	0	0	0	0	0	0	0
0	0	1	2	1	1	0	0	1	0	5	0	0	1	0	2	17	0	0	0	0	0	0	0	0
0	0	2	1	1	1	1	1	1	1	6	17	1	7	9	34	14	1	0	0	0	0	0	0	0
0	1	2	2	2	1	1	0	1	0	1	1	0	3	0	5	6	1	0	0	0	0	0	0	0
0	0	2	2	2	1	1	0	0	0	9	7	0	0	0	8	5	0	0	0	0	0	0	0	0
0	0	2	2	1	0	0	0	1	0	0	0	0	2	0	4	1	0	0	0	0	0	0	0	0
0	0	2	1	1	1	1	0	1	1	7	5	0	2	4	12	12	0	0	0	0	1	0	0	0
0	1	2	2	2	0	1	0	0	1	0	1	0	0	4	4	0	0	0	0	0	0	0	1	0
0	0	2	2	1	1	1	0	1	1	8	1	0	3	2	9	8	0	0	0	0	0	0	0	0
0	1	2	1	1	1	1	0	0	0	5	1	0	0	0	1	10	0	0	0	0	0	0	0	0
0	0	2	1	2	1	1	1	0	1	13	14	1	0	2	6	31	15	0	0	0	0	0	0	0
0	0	2	1	2	1	1	0	1	0	10	2	0	6	0	10	12	0	0	0	0	0	0	0	0
0	1	2	1	1	0	0	1	0	0	0	0	1	0	0	1	7	2	0	0	0	0	0	0	0
0	0	1	2	1	1	1	0	0	0	1	1	0	0	0	0	1	0	0	0	0	0	0	0	0
0	1	2	2	2	1	0	0	0	0	1	0	0	0	0	0	0	0	0	0	0	0	0	1	0
0	0	1	1	1	1	1	0	0	0	1	1	0	0	0	3	0	0	0	0	0	0	0	0	0
0	0	2	1	2	1	1	1	1	0	9	1	3	2	0	4	12	4	0	0	0	0	1	0	0
0	1	2	2	2	1	1	0	1	0	1	2	0	5	0	31	10	0	0	0	0	0	0	1	0
0	0	2	1	1	1	1	1	1	0	7	1	3	1	0	2	9	7	0	0	0	0	0	0	0
0	0	2	1	1	0	0	0	0	0	0	0	0	0	0	0	0	0	0	0	0	0	0	0	0
0	0	2	1	1	1	0	0	1	0	1	0	0	1	0	2	5	3	0	0	0	0	0	0	0
0	1	2	1	1	1	1	1	0	1	8	6	1	0	1	10	11	2	0	0	0	0	0	0	0
0	0	2	2	1	1	1	1	1	0	12	7	2	2	0	14	19	4	0	0	0	1	0	0	0
0	0	1	1	2	1	0	0	0	1	1	0	0	0	1	2	2	0	0	0	0	0	0	0	0
0	0	2	1	2	1	1	0	1	1	8	5	0	2	1	18	19	0	0	0	0	0	0	0	0
0	0	2	2	2	1	0	0	0	0	2	0	0	0	0	1	1	1	0	0	0	0	0	0	0
0	0	2	1	2	1	1	0	0	0	5	3	0	0	0	11	11	0	0	0	0	0	0	0	0
0	0	1	2	1	0	0	0	0	0	0	0	0	0	0	0	0	0	0	0	0	0	0	0	0
0	0	2	1	2	1	1	1	0	0	3	1	2	0	0	2	8	2	0	0	0	0	0	0	0
0	1	1	2	1	0	0	0	0	0	0	0	0	0	0	0	0	0	0	0	0	0	0	0	0
0	0	2	1	1	1	1	0	1	1	6	1	0	2	1	4	10	4	0	0	0	0	0	1	0
0	0	1	1	2	0	0	0	0	0	0	0	0	0	0	0	0	0	0	0	0	0	0	0	0
0	0	2	1	2	1	1	0	1	0	3	3	0	3	0	14	2	0	0	0	0	1	0	0	0
0	0	1	1	1	1	1	0	1	0	4	3	0	1	0	4	7	0	0	0	0	0	0	0	0
0	0	2	1	1	1	1	0	1	0	4	1	0	4	0	12	12	0	0	0	0	0	0	0	0
1	0	1	1	1	1	0	1	1	1	7	0	2	5	2	13	5	8	0	0	0	0	0	0	0
0	0	1	2	1	1	0	0	1	0	2	0	0	3	0	5	15	0	0	0	0	0	0	0	0
0	0	1	2	1	1	1	0	1	1	2	5	0	1	3	13	5	0	0	0	0	0	0	0	0
0	0	2	1	1	0	0	0	0	0	0	0	0	0	0	0	0	0	0	0	0	1	0	0	0
0	0	1	1	2	1	1	0	1	1	8	2	0	3	1	6	13	0	0	0	0	1	0	0	0
0	0	1	1	2	1	1	0	0	1	1	1	0	0	1	3	6	4	0	0	0	0	0	0	0
0	1	2	1	1	1	0	0	1	0	3	0	0	2	0	3	3	0	0	0	0	0	0	1	0
0	0	2	1	1	1	0	1	1	0	8	0	1	2	0	5	10	7	0	0	0	0	0	0	0
0	1	2	1	1	0	0	0	0	0	0	0	0	0	0	0	0	0	0	0	0	0	0	0	0
0	0	1	1	2	0	0	0	1	0	0	0	0	1	0	1	0	0	0	0	0	0	0	0	0
0	1	1	1	2	1	1	1	0	1	4	5	1	0	2	6	7	2	0	0	0	0	0	0	0
0	0	2	1	2	1	1	1	1	1	4	4	5	2	4	9	11	7	0	0	0	0	0	0	0
0	0	2	2	2	1	1	0	0	1	1	1	0	0	1	1	1	0	0	0	0	0	0	0	0
0	0	2	2	1	0	0	0	0	0	0	0	0	0	0	0	0	0	0	0	0	0	0	0	0
0	0	1	1	1	1	0	1	1	0	9	0	1	1	0	1	13	2	0	0	0	0	0	0	0
0	0	2	1	2	1	0	1	1	0	6	0	1	6	0	13	6	1	0	0	0	0	0	0	0
0	0	2	1	1	1	1	0	1	0	6	3	0	3	0	6	9	0	0	0	0	0	0	0	0
0	0	1	1	2	1	0	1	1	0	2	0	2	1	0	3	4	3	0	0	0	0	0	0	0
0	0	2	1	2	1	1	0	0	1	16	7	0	0	2	10	30	2	0	0	0	0	0	0	0
0	0	2	1	2	1	1	0	1	1	9	1	0	7	7	10	14	0	0	0	0	1	0	1	0
0	0	1	1	1	0	0	0	0	0	0	0	0	0	0	2	6	0	0	0	0	0	0	0	0
0	0	2	1	2	1	1	1	1	1	4	2	2	2	1	13	14	7	0	0	0	0	0	0	0
0	0	1	2	1	0	0	0	0	0	0	0	0	0	0	0	6	2	0	0	0	0	0	0	0
0	1	2	1	2	0	1	0	0	0	0	1	0	0	0	4	0	0	0	0	0	0	0	0	0
0	1	2	1	2	1	1	0	0	0	4	8	0	0	0	10	5	0	0	0	0	0	0	0	0
0	0	1	1	1	0	0	0	1	0	0	0	0	2	0	5	0	0	0	0	0	0	0	0	0
0	0	2	1	1	1	1	0	1	0	1	2	0	3	0	6	2	0	0	0	0	0	0	0	0
0	0	1	1	2	0	0	0	0	0	0	0	0	0	0	0	0	0	0	0	0	0	0	0	0
0	0	1	1	1	1	1	0	1	0	2	2	0	1	0	5	5	0	0	0	0	0	0	0	0
0	0	2	2	2	1	1	1	1	0	4	1	1	1	0	6	21	3	0	0	0	0	0	0	0
0	1	2	2	1	1	1	0	1	1	5	3	0	1	2	7	8	5	0	0	0	0	0	0	0
0	0	1	1	2	0	0	0	0	0	0	0	0	0	0	0	0	0	0	0	0	0	0	0	0
0	0	2	1	1	1	1	0	1	0	1	6	0	1	0	14	3	0	0	0	0	1	1	0	0
0	0	1	2	2	0	0	0	0	0	0	0	0	0	0	0	0	0	0	0	0	0	0	0	0
0	0	2	1	1	1	1	1	1	0	5	4	2	2	0	6	11	8	0	0	0	0	0	0	0
0	0	2	1	2	1	1	0	1	0	7	1	0	3	0	10	12	0	0	0	0	0	0	0	0
0	0	2	1	1	1	1	1	0	0	8	1	1	0	0	1	9	2	0	0	0	0	0	0	0
0	1	1	2	1	1	1	1	1	1	12	6	5	1	2	15	36	19	0	0	0	0	0	1	0
0	0	2	2	1	1	1	1	1	0	6	1	2	1	0	9	15	9	0	0	0	0	0	0	0
0	0	1	1	2	1	0	0	1	0	1	0	0	1	0	5	1	0	0	0	0	0	0	0	0
0	0	1	1	1	0	1	0	0	0	0	1	0	0	0	1	0	0	0	0	0	0	0	0	0
0	0	2	1	2	1	1	0	0	0	1	1	0	0	0	2	2	0	0	0	0	0	0	1	0
0	0	2	2	2	1	0	0	1	0	6	0	0	4	0	24	27	0	0	0	0	1	0	0	0
0	1	2	1	1	1	1	0	1	0	7	3	0	2	0	13	12	0	0	0	0	0	1	0	0
0	0	2	2	1	1	1	1	0	1	2	3	1	0	1	7	3	3	0	0	1	1	0	0	0
0	0	1	2	1	1	1	1	1	0	6	3	2	1	0	7	15	8	0	0	0	0	0	0	0
0	0	2	1	1	1	0	1	1	1	3	0	1	1	1	7	10	10	0	0	0	0	0	0	0
0	0	2	1	2	1	1	1	0	0	4	5	1	0	0	8	8	3	0	0	0	0	0	0	0
0	0	1	2	1	1	1	1	1	0	6	1	1	2	0	5	16	2	0	0	0	0	0	0	0
0	0	1	2	1	1	1	1	0	1	9	14	3	0	2	15	8	9	0	0	0	0	0	0	0
0	0	1	2	1	0	1	1	0	0	0	1	1	0	0	4	5	1	0	0	0	0	0	0	0
0	0	1	1	1	0	0	0	1	0	0	0	0	1	0	4	1	0	0	0	0	0	0	0	0
0	0	2	1	1	1	1	0	1	0	5	1	0	3	0	7	5	8	0	0	0	0	0	0	0
0	0	1	2	1	1	0	0	0	0	2	0	0	0	0	1	8	0	0	0	0	0	0	0	0
0	0	1	1	1	1	0	0	1	0	3	0	0	1	0	3	1	0	0	0	0	0	0	0	0
0	0	2	2	2	0	0	0	0	0	0	0	0	0	0	0	0	0	0	0	0	0	0	0	0
0	0	2	1	1	1	1	1	1	0	2	3	1	1	0	5	2	2	0	0	0	0	0	0	0
0	0	1	1	2	0	1	0	0	0	0	2	0	0	0	6	0	0	0	0	0	0	0	0	0
0	0	1	1	2	1	1	1	1	0	5	6	1	2	0	15	10	10	0	0	0	0	0	0	0
0	0	2	1	2	1	0	0	0	0	1	0	0	0	0	1	1	0	0	0	0	0	0	0	0
0	0	2	2	1	1	1	1	0	0	3	3	2	0	0	7	1	3	0	0	0	0	0	0	0
1	0	2	1	2	1	1	1	0	0	4	3	1	0	0	5	8	2	0	0	0	0	0	0	0
0	0	1	1	2	1	1	1	0	0	8	1	3	0	0	2	9	4	1	0	0	0	0	0	0
0	0	1	1	1	1	0	0	1	0	11	0	0	4	0	10	30	0	0	0	0	1	0	0	0
0	0	2	2	1	1	1	0	1	0	3	2	0	2	0	9	4	0	0	0	0	0	1	0	0
0	0	1	1	2	1	1	0	1	0	9	1	0	3	0	6	15	0	0	0	0	1	0	0	0
0	0	1	2	2	1	0	1	1	0	9	0	2	6	0	12	16	9	0	0	0	0	0	0	0
0	0	2	2	1	1	1	0	1	0	4	1	0	1	0	3	5	0	0	0	0	0	0	0	0
0	0	2	2	2	1	0	0	0	0	2	0	0	0	0	2	4	2	0	0	0	0	0	0	0
0	0	2	1	1	0	0	0	0	0	0	0	0	0	0	3	3	2	0	0	0	0	0	0	0
0	0	2	1	1	0	0	0	0	0	0	0	0	0	0	1	2	0	0	0	0	0	0	0	0
0	0	2	2	2	1	1	0	1	0	1	1	0	1	0	2	1	0	0	0	0	0	0	0	0
0	0	2	2	2	0	0	0	0	0	0	0	0	0	0	0	0	0	0	0	0	0	0	0	0
0	0	1	2	2	1	1	0	0	0	2	2	0	0	0	13	6	0	0	0	0	0	0	0	0
0	0	2	2	2	1	0	0	1	0	2	0	0	3	0	8	8	2	0	0	0	0	0	1	0
0	0	2	1	2	1	1	0	0	0	2	1	0	0	0	3	3	0	0	0	0	0	0	1	0
0	0	2	1	1	1	0	0	0	0	1	0	0	0	0	3	0	0	0	0	0	0	0	0	0
0	1	2	2	2	1	1	0	1	0	9	4	0	2	0	15	10	0	0	0	0	0	0	0	0
0	0	1	1	1	1	1	0	1	1	6	7	0	5	1	23	7	0	0	0	0	0	0	0	0
0	0	2	1	1	1	0	0	1	0	7	0	0	2	0	4	7	2	0	0	0	0	0	0	0
0	0	2	1	2	0	0	0	0	0	0	0	0	0	0	2	1	0	0	0	0	0	0	0	0
0	0	1	1	2	0	0	0	0	0	0	0	0	0	0	0	0	0	0	0	0	0	0	0	0
0	0	1	2	2	0	0	0	1	0	0	0	0	1	0	1	0	0	0	0	0	0	0	0	0
1	1	1	2	1	1	1	0	1	1	2	2	0	2	1	26	25	6	0	0	0	0	0	1	1
0	0	1	1	1	1	1	0	0	0	1	1	0	0	0	1	3	0	0	0	0	0	0	0	0
0	0	2	1	2	1	1	0	0	0	1	2	0	0	0	2	2	0	0	0	0	0	0	0	0
0	0	1	2	1	1	1	0	0	1	2	2	0	0	1	5	8	0	0	0	0	1	0	1	0
0	0	2	2	2	1	1	0	1	0	3	4	0	1	0	11	5	0	0	0	0	0	0	1	0
0	0	1	1	2	1	1	0	1	1	1	1	0	3	1	13	0	0	0	0	0	0	0	0	0
0	0	2	2	1	1	0	0	0	0	1	0	0	0	0	0	2	0	1	0	0	0	0	0	0
0	0	1	2	2	1	0	0	0	0	2	0	0	0	0	3	2	0	0	0	0	0	0	0	0
0	0	2	2	1	1	1	1	1	0	8	5	5	2	0	10	14	11	0	0	0	1	0	0	0
0	0	1	2	2	1	0	0	1	0	5	0	0	2	0	6	11	0	0	0	0	0	0	0	0
0	0	2	2	1	1	1	0	1	0	6	3	0	1	0	5	7	0	0	0	0	0	0	0	0
0	0	2	1	1	0	0	0	0	0	0	0	0	0	0	0	2	1	0	0	0	0	0	0	0
0	0	2	1	1	1	1	0	0	1	4	3	0	0	1	6	8	0	0	0	0	0	0	0	0
0	0	2	1	2	1	1	0	0	0	2	1	0	0	0	4	3	0	0	0	0	0	0	1	0
0	0	1	1	2	0	0	0	0	0	0	0	0	0	0	0	0	0	0	0	0	0	0	0	0
0	0	1	1	1	1	1	1	1	0	2	1	3	1	0	4	2	2	0	0	0	0	0	0	0
0	0	2	1	2	1	1	0	0	0	1	3	0	0	0	5	0	0	0	0	0	0	0	0	0
0	1	1	1	1	1	1	0	1	0	1	2	0	2	0	9	3	0	0	0	0	0	0	0	0
0	0	2	2	1	1	1	1	1	1	4	1	1	4	2	12	1	3	0	0	0	1	0	0	0
0	0	1	2	2	0	1	0	1	1	0	2	0	5	1	8	0	0	0	0	0	0	0	0	0
0	0	2	1	1	1	0	0	1	0	1	0	0	1	0	1	2	0	0	0	0	1	0	0	0
0	0	1	2	2	1	0	0	0	1	1	0	0	0	1	1	1	0	0	0	0	0	0	0	0
0	0	2	1	1	0	0	0	0	0	0	0	0	0	0	0	0	0	0	0	0	0	0	0	0
0	0	2	1	2	1	0	0	1	1	1	0	0	1	1	4	1	0	0	0	0	0	0	0	0
0	0	1	1	1	1	1	1	1	0	3	2	1	1	0	3	1	2	0	0	0	0	0	0	0
0	0	2	1	2	1	0	0	1	1	4	0	0	2	1	4	5	0	0	0	0	0	0	0	0
0	0	1	2	2	1	0	1	1	0	7	0	2	1	0	5	10	6	0	0	0	0	0	0	0
0	0	2	1	2	0	0	0	0	0	0	0	0	0	0	1	7	0	0	0	0	0	0	0	0
0	0	2	2	2	1	0	0	0	0	1	0	0	0	0	7	1	0	0	0	0	0	0	0	0
0	0	2	2	2	1	1	1	0	1	3	1	2	0	1	1	5	3	0	0	0	0	0	0	0
0	0	1	1	1	1	0	1	1	0	1	0	1	1	0	2	2	2	0	0	0	0	0	0	0
0	0	2	2	2	1	1	0	1	1	7	1	0	9	1	14	13	0	0	0	0	1	0	0	0
0	1	1	1	1	0	0	0	0	0	0	0	0	0	0	0	0	0	0	0	0	0	0	0	0
0	0	2	2	1	1	0	0	0	0	8	0	0	0	0	0	6	0	0	0	0	0	0	0	0
0	1	1	1	1	1	1	0	1	0	10	3	0	2	0	9	16	3	0	0	0	0	0	0	0
0	0	2	1	1	1	0	0	1	0	3	0	0	1	0	4	5	0	0	0	0	0	1	0	0
0	0	1	1	1	1	1	0	0	1	3	2	0	0	1	5	4	0	0	0	0	0	0	0	0
0	0	2	1	1	1	1	0	1	1	2	6	0	2	10	15	4	0	0	0	0	0	0	0	0
0	0	2	1	2	1	1	0	1	0	3	2	0	1	0	4	5	0	0	0	0	0	0	0	0
0	0	2	1	1	0	0	0	1	0	0	0	0	2	0	3	0	0	0	0	0	1	0	0	0
0	0	2	1	1	1	1	1	1	1	4	2	1	1	1	7	7	1	0	0	0	0	0	0	0
0	0	2	1	1	1	1	1	1	1	8	5	5	1	1	7	12	10	0	0	0	0	0	0	0
0	1	1	1	1	1	1	0	0	0	1	5	0	0	0	6	2	0	0	0	0	1	0	0	0
0	0	2	2	2	1	1	0	1	0	5	5	0	2	0	8	5	0	0	0	0	1	0	0	0
0	0	1	2	1	1	1	0	0	0	7	3	0	0	0	4	14	0	0	0	0	0	0	0	0
0	0	2	1	1	1	1	0	0	0	1	1	0	0	0	0	3	0	0	0	0	0	0	0	0
0	0	1	2	2	0	0	0	0	0	0	0	0	0	0	0	0	0	0	0	0	0	0	0	0
0	1	2	1	1	1	1	1	1	0	13	7	5	3	0	13	18	10	0	0	0	0	0	0	0
0	0	1	1	2	1	1	0	1	0	2	1	0	1	0	2	3	0	0	0	0	0	0	0	0
0	1	1	1	1	1	1	1	1	1	6	4	2	5	6	17	9	1	0	0	0	0	0	0	0
0	1	1	1	1	1	1	1	0	0	8	7	1	0	0	16	10	3	0	0	0	0	0	0	0
0	1	2	1	2	0	0	0	0	0	0	0	0	0	0	2	3	0	0	0	0	0	0	0	0
0	0	1	1	2	1	1	1	1	0	8	2	7	1	0	4	6	8	0	0	0	0	0	0	0
0	0	2	1	1	1	0	1	0	0	1	0	1	0	0	1	1	7	0	0	0	0	0	0	0
0	0	2	2	2	1	1	0	1	1	12	5	0	1	3	9	24	0	0	0	0	0	0	0	0
0	0	2	1	1	1	1	0	1	0	1	1	0	1	0	4	8	0	0	0	0	0	0	0	0
1	1	2	1	1	1	0	1	1	0	4	0	1	3	0	7	11	2	0	0	0	0	0	1	1
0	0	2	2	1	0	1	0	0	0	0	3	0	0	0	14	7	0	0	0	0	0	0	0	0
0	0	1	2	2	1	0	1	1	1	2	0	1	4	2	4	2	1	0	0	0	0	0	0	0
0	0	1	1	1	1	1	0	1	1	3	3	0	2	1	9	4	0	0	0	0	1	0	0	0
0	0	1	1	2	1	1	1	1	0	3	1	1	5	0	14	5	2	0	0	0	0	1	0	0
0	1	1	2	2	1	1	1	1	1	4	1	2	4	2	8	5	5	0	0	0	1	1	0	0
0	0	2	2	1	1	1	1	1	1	8	8	2	5	4	20	8	8	0	0	0	1	0	0	0
1	1	2	1	1	1	1	1	0	0	17	3	1	0	0	4	37	2	0	0	0	0	0	0	0
0	0	1	1	1	1	0	0	1	0	4	0	0	4	0	7	10	3	0	0	0	0	0	0	0
0	0	2	1	2	1	1	0	1	0	6	3	0	1	0	8	9	0	0	0	0	0	0	0	0
0	0	1	1	2	1	1	0	1	0	1	2	0	1	0	4	2	0	0	0	0	0	0	0	0
0	0	1	2	2	0	0	0	0	0	0	0	0	0	0	0	0	0	0	0	0	0	0	0	0
0	0	2	2	2	1	1	1	1	0	13	7	6	3	0	12	14	24	0	0	0	0	0	0	0
0	0	1	2	2	0	1	0	0	0	0	1	0	0	0	4	3	0	0	0	0	0	0	0	0
0	1	1	2	1	1	1	1	1	0	11	2	1	4	0	13	17	3	0	0	0	0	0	1	0
0	0	1	2	1	1	1	0	0	1	5	4	0	0	1	8	13	0	0	0	0	0	0	0	0
0	0	2	2	1	1	1	1	0	0	2	1	1	0	0	2	1	0	0	0	0	0	0	1	0
0	0	1	2	1	0	1	0	0	0	0	1	0	0	0	1	0	0	0	0	0	0	0	0	0
0	0	1	2	1	0	0	0	0	0	0	0	0	0	0	0	0	0	0	0	0	0	0	0	0
0	0	1	1	1	1	0	0	1	1	3	0	0	1	1	5	4	0	0	0	0	0	0	0	0
0	0	2	2	2	1	1	0	1	0	5	2	0	2	0	6	14	0	0	0	0	0	0	0	0
0	1	2	2	1	1	1	1	1	0	14	2	1	7	0	12	16	3	0	0	0	1	0	0	0
0	0	1	2	1	0	0	0	0	0	0	0	0	0	0	0	0	0	0	0	0	0	0	0	0
0	0	2	1	2	1	1	0	1	0	6	5	0	3	0	10	10	0	0	0	0	0	0	0	0
0	0	2	2	2	0	0	0	0	0	0	0	0	0	0	3	8	0	0	0	0	0	0	0	0
0	0	2	1	1	0	1	0	0	0	0	1	0	0	0	1	0	0	0	0	0	0	0	0	0
0	0	1	1	1	1	1	0	0	0	2	5	0	0	0	9	2	0	0	0	0	0	0	1	0
1	1	2	1	1	1	1	0	0	1	8	4	0	0	2	8	8	0	0	0	0	1	0	0	0
0	0	2	2	1	1	1	0	1	0	3	3	0	1	0	3	4	0	0	0	0	1	0	0	0
0	0	2	2	1	1	0	0	0	0	2	0	0	0	0	0	8	2	0	0	0	0	0	0	0
0	0	2	2	1	1	1	0	0	0	1	1	0	0	0	2	1	0	0	0	0	0	0	0	0
1	0	2	1	1	1	0	0	1	0	1	0	0	3	0	7	6	0	0	0	0	0	1	0	0
0	0	1	2	1	1	0	0	1	0	1	0	0	1	0	2	1	0	0	0	0	0	0	0	0
0	0	2	1	2	1	0	0	0	0	1	0	0	0	0	0	1	0	0	0	0	0	0	0	0
0	1	1	2	1	1	1	0	1	0	5	5	0	1	0	9	3	0	0	0	0	1	0	1	0
0	0	1	1	1	1	0	0	1	0	1	0	0	1	0	8	12	0	0	0	0	0	0	0	0
0	0	2	2	1	0	0	0	0	0	0	0	0	0	0	3	11	2	0	0	0	0	0	0	0
0	0	1	1	2	1	1	0	1	0	2	2	0	8	0	21	5	0	0	0	0	0	0	0	0
0	0	2	2	1	1	1	0	0	1	8	6	0	0	1	11	0	0	0	0	0	1	0	0	0
0	0	1	1	2	0	0	0	1	0	0	0	0	2	0	5	5	0	0	0	0	0	0	0	0
0	0	1	2	2	0	0	0	0	0	0	0	0	0	0	0	0	0	0	0	0	0	0	0	0
0	0	1	1	1	1	1	0	0	0	2	1	0	0	0	2	1	0	0	0	0	0	0	0	0
0	0	2	1	1	1	1	1	1	0	2	4	1	2	0	8	4	2	0	0	0	1	0	0	0
0	1	1	1	2	1	1	1	1	1	3	2	1	3	1	6	9	2	0	0	0	0	0	0	0
0	0	1	2	1	0	0	0	0	0	0	0	0	0	0	0	0	0	0	0	0	0	1	0	0
0	0	2	1	2	0	1	0	0	0	0	1	0	0	0	2	0	0	0	0	0	0	0	0	0
1	0	1	1	1	0	1	0	1	1	0	2	0	1	1	4	0	0	0	0	0	0	0	0	0
0	0	1	1	2	0	0	0	1	0	0	0	0	1	0	2	0	0	0	0	0	0	0	0	0
0	1	2	1	2	1	1	0	0	0	6	2	0	0	0	4	10	0	0	0	0	0	0	0	0
0	0	2	1	2	1	1	0	1	0	7	8	0	2	0	12	8	1	0	0	0	0	0	0	0
0	0	1	1	1	0	0	0	0	0	0	0	0	0	0	0	0	0	0	0	0	0	0	0	0
0	1	1	1	2	1	1	1	1	1	8	4	2	4	3	16	15	3	0	0	0	1	0	0	0
0	1	2	1	1	1	1	0	0	0	2	2	0	0	0	4	1	0	0	0	0	0	0	1	0
0	0	2	2	1	1	1	0	1	1	10	3	0	1	1	13	17	4	0	0	0	0	0	0	0
0	0	2	1	1	1	1	0	1	0	1	1	0	1	0	3	2	0	0	0	0	1	0	0	0
0	0	2	2	2	1	1	0	1	0	6	4	0	5	0	12	13	0	0	0	0	1	0	0	0
0	0	2	2	2	0	1	0	0	0	0	1	0	0	0	7	1	0	0	0	0	0	0	0	0
0	0	1	2	1	0	0	0	0	0	0	0	0	0	0	0	0	0	0	0	0	0	0	0	0
0	0	2	2	2	1	0	1	1	0	1	0	2	1	0	2	1	6	0	0	0	0	0	0	0
0	0	2	1	2	1	0	0	1	0	1	0	0	1	0	1	1	0	0	0	0	0	0	0	0
0	0	2	1	2	0	0	0	0	0	0	0	0	0	0	1	3	0	0	0	0	0	0	0	0
0	0	1	2	1	0	0	0	0	0	0	0	0	0	0	0	0	0	0	0	0	0	0	0	0
0	0	1	2	2	1	1	0	1	1	2	2	0	1	2	5	2	0	0	0	0	0	0	0	0
0	1	2	1	2	1	1	1	1	1	8	1	1	3	1	5	8	1	0	0	0	0	0	0	0
0	0	1	2	2	0	0	1	0	0	0	0	1	0	0	0	0	1	0	0	0	0	0	0	0
0	0	2	1	2	0	0	0	0	0	0	0	0	0	0	2	3	0	0	0	0	0	0	0	0
0	0	1	1	1	1	1	0	1	1	5	4	0	1	1	12	9	0	0	1	0	0	0	0	0
0	1	1	2	1	0	0	0	0	0	0	0	0	0	0	0	0	0	0	0	0	0	0	0	0
0	0	2	1	1	1	0	0	1	1	1	0	0	1	1	3	3	0	0	0	0	0	0	0	0
0	1	1	2	2	0	0	0	0	0	0	0	0	0	0	0	0	0	0	0	0	0	0	1	0
0	1	1	1	1	1	1	0	0	0	1	2	0	0	0	3	1	0	0	0	0	0	0	1	0
0	0	2	1	1	1	0	0	1	0	3	0	0	2	0	8	4	0	0	0	0	0	0	0	0
0	0	2	2	1	1	1	0	1	1	3	1	0	5	1	11	6	0	0	0	0	0	0	0	0
0	1	2	2	1	1	1	0	1	0	1	3	0	1	0	7	2	0	0	0	0	0	0	0	0
0	1	2	2	1	1	1	0	0	0	3	2	0	0	0	6	2	0	0	0	0	1	0	0	0
0	0	1	1	2	1	1	1	1	1	5	3	2	6	4	11	6	4	0	0	0	1	0	1	0
0	0	1	1	2	0	0	0	0	0	0	0	0	0	0	0	0	0	0	0	0	0	0	0	0
0	1	1	2	1	1	1	0	1	0	1	1	0	2	0	8	1	0	0	0	0	0	0	0	0
0	0	2	2	1	1	1	0	0	0	7	1	0	0	0	4	13	0	0	0	0	0	0	0	0
0	0	2	1	1	1	1	0	1	0	1	2	0	1	0	3	1	0	0	0	0	0	0	0	0
0	1	1	1	2	1	1	0	1	1	4	3	0	2	1	18	17	0	0	0	0	0	0	0	0
0	1	1	2	1	1	1	1	1	0	9	1	2	1	0	3	12	3	0	0	0	0	0	1	0
0	0	2	1	1	1	1	0	0	0	2	2	0	0	0	1	3	0	0	0	0	0	0	0	0
0	0	2	1	2	1	1	1	1	0	12	6	1	2	0	14	22	2	0	0	0	0	0	0	0
0	0	1	2	1	1	1	0	1	0	1	4	0	1	0	10	5	2	0	0	0	0	0	0	0
0	0	2	1	2	1	1	0	0	0	2	2	0	0	0	4	3	0	0	0	0	0	0	0	0
0	0	2	1	1	1	1	0	1	1	1	1	0	2	16	2	1	0	0	0	1	0	0	0	0
0	0	1	2	2	1	1	1	0	1	3	2	1	0	2	4	3	4	0	0	0	0	0	0	0
0	0	1	2	2	0	0	0	0	0	0	0	0	0	0	0	0	0	0	0	0	0	0	0	0
0	0	2	2	1	1	0	0	1	0	3	0	0	1	0	1	1	0	0	0	0	0	0	0	0
1	0	2	2	1	1	1	0	0	0	1	1	0	0	0	2	1	0	0	0	0	0	0	0	0
0	0	1	1	2	1	1	0	1	0	1	1	0	1	0	7	1	0	0	0	0	0	0	0	0
0	0	2	1	1	0	1	0	0	0	0	1	0	0	0	3	2	0	0	0	0	0	0	1	0
0	0	1	2	1	1	1	0	1	0	3	2	0	1	0	1	4	0	0	0	0	1	0	0	0
0	0	2	2	1	1	1	0	1	0	5	2	0	10	0	20	13	6	0	0	0	0	0	0	0
0	0	1	2	1	0	0	0	0	0	0	0	0	0	0	0	0	0	0	0	0	0	0	0	0
0	0	2	1	2	1	1	0	1	0	4	1	0	3	0	8	9	0	0	0	0	0	0	0	0
0	0	2	1	1	0	1	0	1	0	0	1	0	1	0	3	3	0	0	0	0	0	0	0	0
0	0	2	1	2	1	1	0	1	0	2	2	0	1	0	7	1	0	0	0	0	0	0	0	0
0	0	2	2	1	1	1	0	0	0	1	1	0	0	0	2	1	0	0	0	0	0	0	0	0
0	0	1	2	1	0	0	0	0	0	0	0	0	0	0	4	4	0	0	0	0	0	0	0	0
0	0	2	1	1	1	1	0	0	0	7	2	0	0	0	4	14	0	0	0	0	0	0	0	0
0	0	1	1	1	1	1	0	1	0	2	3	0	2	0	9	3	1	0	0	0	1	1	1	0
0	1	1	1	1	1	1	1	0	0	2	2	1	0	0	7	2	2	0	0	0	0	0	1	0
0	0	2	2	2	0	1	0	1	0	0	1	0	1	0	6	3	0	0	0	0	1	0	0	0
1	1	1	1	1	0	1	0	1	0	0	1	0	1	0	2	1	0	0	0	0	0	0	1	1
0	0	2	2	1	1	0	0	1	0	2	0	0	4	0	11	4	0	0	0	0	0	0	0	0
0	0	1	1	1	1	0	0	1	0	2	0	0	1	0	2	2	1	0	0	0	0	0	0	0
0	0	2	1	1	1	1	0	1	0	5	7	0	2	0	10	13	3	0	0	0	1	0	1	0
0	0	2	1	1	1	1	0	0	1	2	2	0	0	6	2	3	0	0	0	0	0	0	0	0
0	0	1	2	2	1	1	0	0	0	6	7	0	0	0	8	6	0	0	0	0	0	0	0	0
0	0	1	1	1	1	1	0	0	0	1	2	0	0	0	3	0	0	0	0	0	0	0	0	0
0	0	2	1	1	1	0	0	0	0	1	0	0	0	0	0	3	0	0	0	0	0	0	0	0
0	0	2	1	2	0	0	0	0	0	0	0	0	0	0	0	6	0	0	0	0	0	0	0	0
0	1	2	1	2	1	0	1	0	0	3	0	2	0	0	0	5	4	0	0	0	0	0	0	0
0	1	2	2	1	1	0	0	1	0	1	0	0	1	0	6	15	8	0	0	0	0	0	1	0
0	1	2	1	2	1	1	0	1	0	10	2	0	2	0	6	14	0	0	0	0	0	0	1	0
0	0	1	1	1	1	1	0	0	0	7	3	0	0	0	13	7	2	0	0	0	1	0	0	0
0	0	2	1	2	1	1	0	1	0	3	4	0	3	0	13	4	0	0	0	0	0	0	0	0
0	0	2	2	1	1	1	0	1	0	4	4	0	8	0	18	9	0	0	0	0	1	0	0	0
0	0	2	2	1	1	1	1	1	0	7	1	5	1	0	6	8	2	0	0	0	0	0	1	0
0	0	2	1	2	0	0	0	0	0	0	0	0	0	0	1	3	0	0	0	0	0	0	0	0
0	0	1	1	1	0	0	0	0	0	0	0	0	0	0	0	0	0	0	0	0	0	0	0	0
0	1	1	1	1	0	1	0	1	0	0	1	0	3	0	6	0	0	0	0	0	0	0	1	0
0	0	2	1	1	0	0	0	0	0	0	0	0	0	0	3	0	0	0	0	0	0	0	0	0
0	0	1	2	2	1	0	0	1	0	1	0	0	3	0	7	2	0	0	0	0	0	0	0	0
0	0	2	1	1	1	1	0	0	0	8	3	0	0	0	4	8	0	0	0	0	0	0	0	0
0	0	2	1	2	1	1	0	1	1	7	4	0	1	1	12	13	2	0	0	0	0	0	0	0
0	0	1	2	2	1	1	0	1	1	6	7	0	2	1	10	3	0	0	0	0	0	0	0	0
0	0	1	1	1	1	0	0	1	0	1	0	0	2	0	2	2	0	0	0	0	0	0	1	0
0	0	1	1	1	1	1	0	0	0	3	2	0	0	0	6	5	0	0	0	0	0	0	0	0
0	0	1	2	1	1	1	1	1	0	8	1	1	3	0	8	12	3	0	0	0	0	0	0	0
0	0	1	1	2	1	0	0	1	0	1	0	0	1	0	2	1	0	0	0	0	1	0	0	0
0	0	2	1	1	1	1	0	0	0	2	1	0	0	0	3	4	0	0	0	0	0	0	0	0
0	0	1	1	1	0	1	0	0	0	0	1	0	0	0	1	0	0	0	0	0	0	0	0	0
0	0	1	2	1	1	1	0	1	0	2	2	0	1	0	3	2	0	0	0	0	1	0	0	0
0	0	2	2	1	1	1	0	1	0	3	1	0	1	0	4	8	0	0	0	0	0	0	1	0
0	1	2	1	1	0	0	0	0	0	0	0	0	0	0	0	0	0	0	0	0	0	0	1	0
0	0	1	1	1	1	1	1	1	0	12	5	5	3	0	10	16	9	0	0	0	0	0	0	0
0	0	1	2	1	1	0	1	1	0	6	0	2	1	0	2	9	6	0	0	0	0	0	0	0
0	0	2	2	2	1	1	1	1	1	10	3	1	4	2	17	13	2	0	0	0	0	0	0	0
0	0	2	1	1	1	1	1	0	0	6	4	1	0	0	5	10	3	0	0	0	0	0	0	0
0	0	1	1	2	1	1	0	1	0	6	3	0	1	0	6	13	3	0	0	0	1	0	0	0
0	0	1	2	1	0	0	0	0	0	0	0	0	0	0	0	0	0	0	0	0	0	0	0	0
0	0	1	1	2	1	1	1	0	1	18	4	4	0	3	4	23	10	0	0	0	0	0	0	0
0	0	2	1	1	1	1	1	1	0	4	5	2	1	0	9	11	4	0	0	0	0	0	0	0
0	1	1	2	2	1	0	0	0	0	2	0	0	0	0	3	6	0	0	0	1	0	0	1	0
0	0	2	1	1	1	0	0	1	1	2	0	0	5	3	12	11	2	0	0	0	1	0	0	0
0	0	2	2	2	1	1	0	0	0	7	1	0	0	0	6	13	0	0	0	0	0	0	0	0
0	0	1	2	2	1	0	0	1	0	9	0	0	9	0	2	8	0	0	0	0	0	0	0	0
0	1	2	1	2	1	1	1	0	1	4	2	2	0	1	2	5	4	0	0	0	0	0	0	0
0	0	2	2	2	0	0	0	0	0	0	0	0	0	0	1	3	0	0	0	0	0	0	0	0
0	0	2	2	1	1	1	1	1	0	6	4	1	2	0	11	15	6	0	0	0	0	0	0	0
0	0	1	1	2	1	1	1	1	0	2	1	3	1	0	3	14	6	0	0	0	0	0	0	0
0	0	2	2	1	0	0	0	0	0	0	0	0	0	0	0	0	0	0	0	0	0	0	0	0
0	0	2	1	2	1	1	0	1	0	9	3	0	4	0	13	13	0	0	0	0	1	0	1	0
0	0	1	2	1	1	1	0	0	0	4	3	0	0	0	5	2	0	0	0	0	0	0	0	0
0	0	2	2	1	1	1	0	0	0	2	2	0	0	0	6	4	0	0	0	0	0	0	0	0
0	0	1	2	1	1	0	0	1	0	2	0	0	2	0	3	3	0	0	0	0	0	0	0	0
0	0	1	1	1	1	0	1	1	0	16	0	2	5	0	9	17	2	0	0	1	0	0	0	0
0	0	2	1	2	1	1	0	1	0	5	3	0	1	0	9	9	0	0	0	0	0	0	1	0
0	0	2	1	2	1	1	0	1	0	2	2	0	1	0	4	3	0	0	0	0	0	0	0	0
0	0	2	2	2	1	1	0	0	0	3	3	0	0	0	9	4	0	0	0	0	0	0	0	0
0	0	2	2	1	1	1	0	0	0	1	1	0	0	0	4	2	0	0	0	0	0	0	0	0
0	0	2	2	1	0	0	0	0	0	0	0	0	0	0	0	0	0	0	0	0	0	0	0	0
0	0	1	2	1	1	1	1	0	0	3	1	2	0	0	2	5	1	0	0	0	0	0	0	0
0	0	1	1	2	1	1	0	1	0	8	2	0	1	0	6	9	5	0	0	0	0	0	0	0
0	1	1	1	2	1	1	0	0	0	1	1	0	0	0	1	1	0	0	0	0	0	0	1	1
0	0	2	1	2	1	1	1	1	0	4	3	1	1	0	8	6	2	0	0	0	0	0	0	0
0	0	2	2	2	0	1	0	0	1	0	1	0	0	1	1	0	0	0	0	0	0	0	0	0
0	0	2	1	1	1	0	0	1	1	5	0	0	1	3	1	8	0	0	0	0	0	0	0	0
0	0	1	2	1	0	0	0	0	0	0	0	0	0	0	0	0	0	0	0	0	0	0	0	0
0	0	2	2	1	1	1	1	1	0	8	1	2	1	0	6	20	2	0	0	0	0	0	0	0
0	0	2	1	1	0	0	0	1	0	0	0	0	1	0	2	0	0	0	0	0	1	0	0	0
0	1	2	1	2	1	1	0	0	0	3	1	0	0	0	2	0	1	0	0	0	1	0	0	0
0	0	2	1	1	1	1	0	1	1	10	1	0	3	1	11	26	2	0	0	1	1	0	0	0
0	0	1	1	1	1	1	1	0	1	4	2	2	0	2	6	8	4	0	0	0	1	0	0	0
0	0	2	1	1	0	0	0	0	0	0	0	0	0	0	0	0	0	0	0	0	0	0	0	0
0	0	2	1	2	0	0	0	0	0	0	0	0	0	0	2	0	0	0	0	0	0	0	0	0
0	0	2	1	1	0	1	0	0	0	0	1	0	0	0	4	3	0	0	0	0	0	0	0	0
0	0	1	2	2	1	1	0	0	0	1	2	0	0	0	5	4	1	0	0	0	0	0	0	0
0	0	2	1	1	1	0	0	1	0	4	0	0	3	0	8	1	0	0	0	0	0	0	0	0
0	1	1	1	1	1	1	0	1	0	4	2	0	5	0	15	1	0	0	0	0	0	0	1	0
0	0	1	2	1	1	1	1	0	0	1	1	1	0	0	4	4	5	0	0	0	0	0	0	0
0	0	2	1	1	1	1	1	1	1	3	1	1	2	4	6	10	6	0	0	0	1	0	0	0
0	0	2	1	1	1	0	0	0	0	1	0	0	0	0	0	5	8	0	0	0	0	0	0	0
0	0	2	1	1	1	1	0	1	1	2	5	0	1	2	12	8	2	0	0	0	0	0	0	0
0	0	2	1	2	1	1	1	0	0	1	1	1	0	0	2	3	4	0	0	0	0	0	0	0
0	0	2	1	1	1	1	1	1	0	6	5	3	3	0	13	13	6	0	0	0	0	0	0	0
0	0	2	1	2	1	1	1	1	0	1	3	2	1	0	10	28	4	0	0	0	0	0	0	1
0	0	1	2	2	1	1	1	0	0	4	2	3	0	0	4	4	15	0	0	0	0	0	0	0
0	0	1	1	1	0	1	0	0	0	0	1	0	0	0	9	0	0	0	0	0	1	0	0	0
0	1	2	1	2	1	1	1	1	0	2	1	1	2	0	5	1	1	0	0	0	0	0	0	0
0	0	2	2	2	1	1	0	1	0	5	3	0	1	0	11	8	0	0	0	0	0	0	0	0
0	0	1	2	1	1	1	0	0	0	1	1	0	0	0	1	0	0	0	0	0	0	0	0	0
0	0	2	2	1	1	0	0	1	1	1	0	0	1	1	4	3	0	0	0	0	0	0	0	0
0	0	1	2	1	1	1	0	1	0	4	3	0	2	0	8	4	1	0	0	0	0	0	0	0
0	1	2	1	1	1	1	1	1	0	3	2	1	2	0	5	3	2	0	0	0	0	0	0	0
0	1	2	1	2	1	1	1	1	0	8	2	2	1	0	3	17	3	0	0	0	0	0	0	0
0	0	1	2	1	1	1	0	0	0	5	1	0	0	0	4	10	2	0	0	0	0	0	0	0
0	1	1	2	1	0	1	1	0	0	0	1	2	0	0	1	0	2	0	0	0	0	0	0	0
0	0	2	2	1	1	1	0	1	1	19	18	0	1	1	23	26	2	0	0	0	0	0	0	0
0	1	2	2	1	1	0	0	1	1	2	0	0	2	2	7	4	0	0	0	0	0	0	0	0
0	0	1	1	1	1	1	0	1	0	2	2	0	1	0	4	2	0	0	0	0	0	0	0	0
0	0	1	1	1	1	1	0	1	1	4	4	0	1	1	6	7	0	0	0	0	1	1	0	0
0	0	2	2	2	1	1	1	1	0	7	5	4	1	0	11	13	11	0	0	0	0	0	0	0
0	0	1	2	2	1	0	0	0	0	1	0	0	0	0	4	9	0	0	0	0	0	0	0	0
0	0	2	1	2	1	1	1	1	0	6	5	3	2	0	8	10	6	0	0	0	0	0	0	0
0	0	1	1	1	1	1	0	1	0	3	5	0	1	0	10	8	0	0	0	0	0	0	0	0
0	0	1	2	2	1	1	1	1	1	8	1	4	2	1	5	13	9	0	0	0	1	0	0	0
0	0	1	1	1	1	1	1	1	1	6	2	1	2	1	10	9	5	0	0	0	1	0	1	0
0	0	2	1	1	1	1	1	1	0	7	3	3	1	0	5	12	4	0	0	0	0	0	0	0
0	0	2	1	2	1	1	0	0	0	1	2	0	0	0	2	1	0	0	0	0	0	0	0	0
0	0	2	2	2	0	0	0	0	0	0	0	0	0	0	0	6	0	0	0	0	0	0	0	0
0	0	1	2	2	0	1	0	0	0	0	1	0	0	0	3	0	0	0	0	0	0	0	0	0
0	0	1	1	2	1	1	1	0	1	3	1	1	0	1	2	5	2	0	0	0	0	0	0	0
0	0	1	2	1	1	1	0	1	0	10	3	0	1	0	3	8	0	0	0	0	0	0	0	0
0	0	2	2	2	1	1	1	0	1	9	18	1	0	4	17	12	4	0	0	1	1	0	0	0
0	0	1	1	2	0	0	0	0	0	0	0	0	0	0	0	0	0	0	0	0	0	0	0	0
0	0	1	1	1	0	0	0	1	0	0	0	0	1	0	2	0	0	0	0	0	0	0	0	0
0	0	1	1	2	1	1	1	1	1	9	1	1	1	1	4	21	7	0	0	0	0	0	0	0
0	0	2	2	2	1	0	0	0	0	5	0	0	0	0	0	8	1	0	0	0	0	0	0	0
0	0	2	2	1	1	1	1	0	0	3	2	2	0	0	4	9	9	0	0	0	0	0	0	0
0	1	2	2	1	1	1	0	0	1	7	5	0	0	2	12	12	0	0	0	0	0	0	0	0
0	0	2	1	1	0	0	0	0	0	0	0	0	0	0	0	0	0	0	0	0	0	0	0	0
0	0	2	1	1	1	1	1	1	0	7	9	2	2	0	19	20	4	0	0	0	0	0	0	0
0	0	2	2	1	0	0	0	0	0	0	0	0	0	0	3	2	1	0	0	0	0	0	0	0
0	1	2	1	2	1	1	0	0	0	4	4	0	0	0	6	8	0	0	0	0	1	0	0	0
0	0	1	1	2	0	0	0	0	0	0	0	0	0	0	0	0	0	0	0	0	0	0	0	0
0	0	2	2	1	1	0	1	1	0	3	0	1	1	0	1	10	3	0	0	0	0	0	1	0
0	0	1	1	2	1	1	1	1	0	4	1	1	1	0	6	5	4	0	0	0	1	1	0	0
0	0	2	2	2	1	1	1	1	1	8	4	2	1	2	8	10	11	0	0	0	0	0	0	0
0	0	2	2	2	1	1	1	0	0	3	1	2	0	0	2	2	6	0	0	0	0	0	0	0
0	0	1	2	1	1	1	0	1	0	2	1	0	2	0	4	2	0	0	0	0	0	0	0	0
0	1	2	1	1	1	1	1	1	1	6	2	1	4	1	10	10	2	0	0	0	1	0	0	0
0	0	2	2	1	0	0	0	0	1	0	0	0	0	1	0	0	0	0	0	0	0	0	0	0
0	0	2	1	2	1	1	0	0	0	11	4	0	0	0	9	8	3	0	0	0	0	0	0	0
0	0	1	1	2	1	1	0	1	0	1	1	0	2	0	6	1	0	0	0	0	0	0	0	0
0	0	1	1	2	0	0	0	0	0	0	0	0	0	0	1	0	0	0	0	0	0	0	0	0
0	0	1	1	2	0	1	0	1	0	0	2	0	1	0	4	0	0	0	0	0	0	0	1	0
0	0	1	1	2	1	1	1	1	0	4	1	2	1	0	3	5	2	0	0	0	0	0	0	0
0	0	2	2	2	1	1	1	0	0	7	12	2	0	0	10	19	2	0	0	0	0	0	0	0
0	0	2	1	2	1	1	0	1	0	5	2	0	2	0	8	4	0	0	0	0	0	0	0	0
0	0	1	1	2	1	1	1	0	1	5	1	1	0	1	4	4	6	0	0	0	0	0	0	0
0	0	2	1	1	0	0	0	1	0	0	0	0	1	0	2	0	0	0	0	0	0	0	0	0
0	0	2	1	2	1	1	0	0	0	5	4	0	0	0	5	10	0	0	0	0	0	0	0	0
0	0	1	2	1	1	0	0	1	0	2	0	0	1	0	2	3	0	0	0	0	0	0	0	0
0	0	2	1	1	1	1	0	0	0	1	2	0	0	0	8	2	0	0	0	0	0	0	0	0
0	1	1	1	1	1	1	1	0	0	9	5	1	0	0	13	13	1	0	0	0	1	0	1	0
0	0	1	1	1	1	0	1	1	0	7	0	2	1	0	4	26	7	0	0	0	0	0	0	0
0	0	2	1	1	1	1	0	1	1	1	1	0	1	4	4	2	0	0	0	0	1	0	0	0
0	0	2	1	2	1	0	0	1	0	1	0	0	1	0	1	1	0	0	0	0	0	0	0	0
0	0	2	2	1	0	0	0	0	0	0	0	0	0	0	0	0	0	0	0	0	0	0	0	0
0	0	1	1	1	1	1	0	1	1	2	2	0	1	1	4	3	2	0	0	0	0	0	0	0
0	0	2	2	2	1	1	1	1	0	2	1	4	1	0	8	1	4	0	0	0	0	0	0	0
0	0	2	2	1	1	0	1	1	0	7	0	1	3	0	7	15	4	0	0	0	0	0	0	0
0	1	1	1	1	0	1	0	0	0	0	1	0	0	0	1	0	0	0	0	0	0	0	0	0
0	0	1	2	1	0	0	0	0	0	0	0	0	0	0	0	0	0	0	0	0	0	0	0	0
0	0	1	1	1	1	1	0	1	0	1	1	0	2	0	10	4	0	0	0	0	0	0	1	0
0	0	1	1	1	0	0	0	0	0	0	0	0	0	0	3	15	5	0	0	0	0	0	0	0
0	0	2	1	2	1	1	1	0	0	7	4	6	0	0	4	7	7	0	0	0	0	0	0	0
0	1	2	2	2	1	1	0	1	0	2	1	0	1	0	2	3	0	0	0	0	0	0	0	0
1	0	1	1	1	1	1	0	1	1	1	2	0	2	2	4	2	2	0	0	0	0	0	0	1
0	0	1	1	2	1	1	1	0	1	3	5	2	0	3	11	19	12	0	0	0	1	0	0	0
0	0	1	2	1	1	1	0	0	0	3	2	0	0	0	5	4	0	0	0	0	0	0	0	0
0	0	1	2	1	0	0	0	0	0	0	0	0	0	0	0	0	0	0	0	0	0	0	0	0
0	0	2	1	1	1	0	0	1	0	1	0	0	1	0	3	3	0	0	0	0	0	0	0	0
0	0	2	2	2	1	1	0	1	0	1	1	0	2	0	12	8	2	0	0	0	0	0	0	0
0	0	1	1	1	1	1	0	0	0	7	2	0	0	0	2	12	1	0	0	0	0	0	0	0
0	1	2	1	1	0	0	0	0	0	0	0	0	0	0	0	0	0	0	0	0	0	0	0	0
0	0	2	2	1	1	1	1	1	0	6	3	4	3	0	12	13	6	0	0	0	0	0	0	0
0	0	2	2	2	1	1	0	1	0	1	1	0	2	0	8	1	0	0	0	0	1	0	0	0
0	0	1	2	1	0	0	0	0	0	0	0	0	0	0	0	0	0	0	0	0	0	0	0	0
0	0	1	2	2	1	0	1	1	1	3	0	1	3	1	6	5	2	0	0	0	0	0	0	0
0	0	1	2	2	0	0	0	0	0	0	0	0	0	0	3	4	0	0	0	0	0	0	0	0
0	0	2	1	1	1	0	0	0	0	1	0	0	0	0	5	1	0	0	0	0	0	0	0	0
0	0	2	1	1	0	1	0	1	0	0	1	0	2	0	7	1	1	0	0	0	0	0	0	0
0	0	1	2	1	1	1	0	0	0	5	1	0	0	0	1	6	0	0	0	0	0	0	1	0
0	0	1	1	1	1	1	0	0	0	16	2	0	0	0	2	24	2	0	0	0	0	0	0	0
0	1	2	1	1	1	0	0	1	1	9	0	0	2	2	10	9	0	0	0	0	0	0	0	0
0	0	1	1	1	1	1	1	0	0	3	2	1	0	0	5	4	2	0	0	0	0	0	0	0
0	0	2	1	1	0	1	0	0	0	0	1	0	0	0	4	0	0	0	0	0	0	0	0	0
0	0	1	2	2	1	0	0	0	1	3	0	0	0	1	0	2	0	0	0	0	0	0	0	0
0	0	2	1	1	1	1	0	1	0	8	3	0	1	0	7	21	0	0	0	0	0	0	0	0
0	0	1	2	2	1	1	0	0	0	2	3	0	0	0	3	7	0	0	0	0	1	0	0	0
0	0	1	2	2	0	1	0	0	0	0	2	0	0	0	4	0	0	0	0	0	0	0	0	0
0	0	1	2	2	1	0	0	0	0	2	0	0	0	0	0	3	1	0	0	0	0	0	0	0
0	0	2	1	1	1	1	0	0	1	5	2	0	0	1	6	8	0	0	0	0	0	0	0	0
0	1	2	2	1	1	1	1	0	0	4	5	7	0	0	7	5	12	0	0	0	0	0	0	0
0	0	2	1	1	1	1	0	1	0	2	1	0	4	0	7	6	0	0	0	0	0	0	0	0
0	0	2	2	2	1	1	1	0	1	1	1	1	0	1	6	11	2	0	0	0	0	0	0	0
0	0	1	1	1	1	1	0	1	0	2	1	0	1	0	3	1	0	0	0	0	0	0	0	0
0	1	1	1	2	1	1	1	1	1	5	8	1	7	1	19	6	3	0	0	0	0	0	0	0
0	1	2	1	1	1	1	0	1	0	5	4	0	1	0	9	10	4	0	0	0	0	0	0	0
0	0	2	1	1	1	1	1	1	0	10	3	5	1	0	7	12	12	0	0	0	0	0	0	0
0	0	2	2	2	1	0	0	1	0	1	0	0	1	0	4	0	0	0	0	0	0	0	0	0
0	0	2	2	1	1	0	0	1	1	1	0	0	3	1	8	2	0	0	0	0	0	0	0	0
0	0	1	2	1	1	0	0	0	0	1	0	0	0	0	0	1	0	0	0	0	0	0	0	0
0	0	2	1	1	1	1	1	1	0	2	2	1	2	0	7	10	4	0	0	0	0	0	0	0
0	0	1	2	1	0	1	0	1	0	0	1	0	1	0	3	0	0	0	0	0	0	0	0	0
0	0	1	1	2	0	0	0	0	0	0	0	0	0	0	6	10	0	0	0	0	0	0	0	0
0	0	1	2	1	1	1	0	1	1	6	6	0	1	3	10	9	0	0	0	0	0	0	1	0
1	1	2	2	2	1	1	1	1	1	10	5	2	7	4	16	10	6	0	0	0	1	1	1	0
0	0	1	1	2	0	0	0	0	0	0	0	0	0	0	0	4	0	0	0	0	0	0	0	0
0	1	2	1	1	1	1	0	1	1	6	2	0	4	1	13	5	0	0	0	0	0	0	1	0
0	0	2	2	2	0	0	0	0	0	0	0	0	0	0	6	3	0	0	0	0	0	0	0	0
0	0	2	1	1	0	0	0	0	0	0	0	0	0	0	0	0	0	0	0	0	0	0	0	0
0	0	2	1	2	1	1	1	1	0	7	3	2	1	0	4	17	4	0	0	0	0	0	0	0
0	1	1	1	2	1	1	0	1	0	1	2	0	1	0	5	2	0	0	0	0	0	0	0	0
0	0	2	1	1	0	0	0	0	0	0	0	0	0	0	0	0	0	0	0	0	0	0	0	0
0	0	1	2	1	1	1	1	1	0	11	3	5	1	0	12	19	11	0	0	0	1	0	0	0
1	1	2	2	1	1	0	0	1	0	1	0	0	1	0	9	3	2	0	0	0	0	0	1	0
0	0	2	1	1	0	1	0	1	0	0	1	0	1	0	3	0	0	0	0	0	0	0	0	0
0	0	1	2	2	0	0	0	0	0	0	0	0	0	0	2	2	2	0	0	0	0	0	0	0
0	0	1	1	1	0	0	0	1	1	0	0	0	4	1	12	5	5	0	0	0	0	0	0	0
0	0	2	1	1	1	1	0	0	1	6	3	0	0	1	4	6	0	0	0	0	0	0	0	0
0	0	1	2	2	1	1	0	0	0	2	3	0	0	0	5	6	0	0	0	0	0	1	1	0
0	0	1	1	1	1	1	1	1	1	6	1	2	3	3	11	9	4	0	0	0	0	0	1	0
0	0	2	2	2	0	0	0	0	0	0	0	0	0	0	0	0	0	0	0	0	0	0	0	0
0	0	1	2	2	0	0	0	0	0	0	0	0	0	0	0	0	0	0	0	0	0	0	0	0
0	0	1	1	1	1	1	1	0	1	16	7	2	0	5	14	23	1	0	0	0	0	0	0	0
0	0	1	2	2	1	1	1	0	0	6	1	1	0	0	7	17	2	0	0	0	0	0	0	0
0	0	1	1	1	1	0	0	1	0	1	0	0	3	0	4	1	0	0	0	0	0	0	1	0
0	0	2	2	2	1	1	1	1	0	2	1	1	1	0	7	4	0	0	0	0	0	0	0	0
0	1	2	1	1	1	0	0	1	0	3	0	0	2	0	4	6	0	0	0	0	0	0	0	0
0	0	1	2	1	1	1	1	1	0	7	3	4	1	0	6	22	9	0	0	0	0	0	0	0
0	0	2	1	1	0	0	0	0	0	0	0	0	0	0	0	0	0	0	0	0	0	0	0	0
0	0	2	2	1	0	0	0	0	0	0	0	0	0	0	0	6	0	0	0	0	0	0	0	0
0	0	2	1	2	1	1	1	1	1	9	3	1	1	1	2	6	1	0	0	0	1	0	0	0
0	0	2	1	1	0	1	0	0	0	0	2	0	0	0	6	3	1	0	0	0	0	0	0	0
0	0	2	1	1	1	1	1	1	0	14	9	2	1	0	13	17	6	0	0	0	0	0	0	0
0	0	2	2	2	1	1	0	0	0	2	1	0	0	0	1	2	0	0	0	0	0	0	0	0
0	1	2	2	2	1	1	1	0	0	18	5	4	0	0	6	18	8	0	0	0	0	0	0	0
0	0	1	2	2	0	1	0	1	1	0	1	0	2	2	5	2	7	0	0	0	0	0	0	0
0	1	2	1	1	0	0	0	0	0	0	0	0	0	0	1	1	0	0	0	0	0	0	0	0
0	0	1	1	1	1	1	1	1	1	4	1	2	2	4	3	8	4	0	0	0	0	0	0	0
0	0	1	1	2	0	0	1	1	0	0	0	1	1	0	3	2	3	0	0	0	0	0	0	0
0	0	2	2	2	1	1	1	1	1	6	1	1	1	1	5	10	2	0	0	0	1	0	0	0
0	0	1	1	1	1	1	0	0	0	2	3	0	0	0	3	2	0	0	0	0	1	0	0	0
0	0	2	2	2	1	1	0	0	0	2	2	0	0	0	5	3	0	0	0	0	1	0	0	0
0	0	2	2	1	1	1	1	1	1	16	13	2	6	1	11	10	18	0	0	0	1	0	0	0
0	0	2	1	2	1	1	1	1	0	2	1	2	1	0	3	4	4	0	0	0	0	0	0	0
0	1	2	2	1	1	1	1	1	1	10	1	1	2	4	10	29	3	0	0	0	0	0	0	0
0	0	1	1	2	0	0	0	0	0	0	0	0	0	0	0	0	0	0	0	0	0	0	0	0
0	0	1	2	1	0	0	1	0	1	0	0	1	0	1	2	0	1	0	0	0	0	0	0	0
0	0	2	2	1	1	1	0	0	0	2	3	0	0	0	4	3	0	0	0	0	0	0	0	0
0	0	2	2	2	1	1	0	0	0	1	2	0	0	0	3	5	0	0	0	0	0	0	0	0
0	1	2	1	1	1	1	0	1	0	1	2	0	4	0	8	6	8	0	0	0	1	0	0	0
0	0	2	1	1	0	1	0	1	0	0	1	0	1	0	4	0	0	0	0	0	0	0	0	0
0	0	1	2	2	1	0	0	0	1	2	0	0	0	1	0	2	0	0	0	0	0	0	0	0
0	0	2	1	1	0	0	0	0	0	0	0	0	0	0	0	0	0	0	0	0	0	0	1	0
0	0	1	1	1	1	0	0	1	0	1	0	0	2	0	6	4	0	0	0	0	0	0	0	0
0	0	2	2	1	1	1	0	1	0	2	1	0	1	0	4	1	4	0	0	0	0	0	0	0
0	0	1	1	2	1	1	0	1	0	8	4	0	9	0	16	8	0	0	0	0	0	0	0	0
0	1	1	2	2	1	1	0	0	0	3	1	0	0	0	4	6	3	0	0	0	0	0	0	0
0	0	2	1	1	1	1	0	1	1	10	1	0	7	1	11	12	1	0	0	0	1	0	0	0
0	0	2	2	1	1	1	1	0	0	1	1	1	0	0	2	3	4	0	0	0	0	0	0	0
0	0	2	2	1	1	1	0	1	1	2	1	0	2	3	7	2	3	0	0	0	0	0	0	0
0	1	2	1	2	1	1	0	1	0	4	7	0	1	0	16	5	0	0	0	0	1	0	0	0
0	0	2	1	1	1	1	0	0	0	6	7	0	0	0	11	4	0	0	0	0	0	0	0	0
0	0	2	2	1	1	1	1	1	1	10	2	1	2	1	6	20	3	0	0	0	0	0	0	0
0	0	2	1	2	1	1	0	0	0	5	3	0	0	0	3	4	0	0	0	0	0	0	0	0
0	0	1	1	1	1	1	1	0	1	3	1	2	0	1	4	10	4	0	0	0	0	0	0	0
0	0	1	1	1	0	1	0	1	0	0	1	0	4	0	11	0	0	0	0	0	0	0	0	0
0	0	1	2	2	1	0	1	1	0	7	0	2	3	0	8	18	8	1	1	0	1	0	0	0
0	0	1	2	1	0	0	0	0	0	0	0	0	0	0	0	0	0	0	0	0	0	0	0	0
0	0	1	2	2	1	1	0	1	0	3	4	0	1	0	7	5	0	0	0	0	0	0	0	0
0	0	2	1	1	1	1	1	1	0	14	3	2	4	0	10	24	9	0	0	0	1	0	0	0
0	0	2	1	1	1	1	0	0	0	1	2	0	0	0	1	1	0	0	0	0	0	0	0	0
0	0	1	1	1	1	1	0	0	0	1	3	0	0	0	5	6	2	0	0	0	0	0	0	0
0	0	2	2	1	0	0	0	0	0	0	0	0	0	0	0	0	0	0	0	0	0	0	0	0
0	0	2	2	2	0	0	0	0	0	0	0	0	0	0	1	4	0	0	0	0	0	0	0	0
0	0	1	1	1	0	0	0	0	0	0	0	0	0	0	3	8	1	0	0	0	0	0	0	0
0	0	2	1	2	1	0	0	1	0	7	0	0	1	0	6	16	0	0	0	0	0	0	0	0
0	0	2	1	1	1	0	0	0	0	1	0	0	0	0	0	1	0	0	0	0	0	0	0	0
0	0	1	1	2	1	1	0	1	1	6	2	0	2	5	9	15	0	0	0	0	0	0	1	0
0	0	2	2	1	1	0	0	1	1	8	0	0	1	2	2	11	0	0	0	0	1	0	0	0
0	0	1	2	1	1	0	0	1	0	1	0	0	1	0	6	6	0	0	0	0	0	0	0	0
0	0	1	1	2	1	0	0	1	0	1	0	0	4	0	19	19	5	0	0	0	0	0	0	0
0	0	2	2	1	1	1	0	0	0	2	3	0	0	0	5	6	0	0	0	0	0	0	0	0
0	0	2	1	1	1	1	0	1	0	2	1	0	1	0	5	9	4	0	0	0	1	0	0	0
0	0	2	1	1	1	1	0	1	0	2	4	0	2	0	5	1	0	0	0	0	0	0	0	0
0	1	2	2	2	1	1	0	0	0	1	1	0	0	0	5	4	0	0	0	0	0	0	0	0
0	0	2	1	2	1	1	0	1	0	12	4	0	1	0	10	24	1	0	0	0	0	0	1	0
0	0	1	2	1	1	1	0	1	0	10	1	0	5	0	11	19	0	0	0	0	0	0	0	0
0	0	1	2	1	0	0	0	0	0	0	0	0	0	0	0	0	0	0	0	0	0	0	0	0
0	1	1	1	1	0	0	0	0	0	0	0	0	0	0	3	1	0	0	0	0	0	0	0	0
0	0	2	2	2	1	1	0	1	1	3	8	0	1	1	18	8	0	0	0	0	0	0	0	0
1	1	2	2	1	1	1	0	1	0	5	3	0	1	0	3	10	4	0	0	0	0	0	1	0
0	0	2	1	1	0	0	0	0	0	0	0	0	0	0	2	0	0	0	0	0	0	0	0	0
0	0	1	2	2	0	1	0	1	0	0	1	0	1	0	3	0	0	0	0	0	0	0	0	0
0	0	1	2	2	1	1	0	0	0	2	1	0	0	0	1	2	3	0	0	0	0	0	0	0
0	0	1	1	2	1	1	0	0	0	4	1	0	0	0	3	4	0	0	0	0	0	0	0	0
0	0	2	1	1	1	1	1	1	1	9	1	3	6	1	15	16	12	0	0	0	0	0	0	0
0	0	1	2	1	0	1	0	0	0	0	1	0	0	0	5	0	0	0	0	0	0	0	0	0
0	0	1	1	1	0	0	0	0	0	0	0	0	0	0	0	0	0	0	0	0	0	0	0	0
0	1	2	2	1	1	0	0	1	0	4	0	0	1	0	4	6	0	0	0	0	0	0	0	0
0	0	1	2	2	0	0	1	0	0	0	0	1	0	0	1	0	2	0	0	0	0	0	0	0
0	0	2	1	1	1	0	0	1	0	2	0	0	1	0	1	2	0	0	1	0	1	0	0	0
0	0	2	2	2	1	1	1	1	1	5	1	3	2	1	7	7	5	0	0	0	0	0	0	0
0	0	2	1	1	1	0	0	1	1	6	0	0	4	1	7	6	0	0	0	0	1	0	0	0
0	0	2	1	2	1	1	1	1	0	11	1	4	1	0	6	19	4	0	0	0	1	0	0	0
0	0	1	2	2	1	0	0	0	0	1	0	0	0	0	3	5	5	0	0	0	0	0	0	0
0	0	2	1	2	0	1	0	0	1	0	1	0	0	1	2	0	0	0	0	0	0	0	0	0
0	0	1	2	1	1	1	0	1	1	1	1	0	1	1	3	6	0	0	0	0	1	0	0	0
0	0	2	1	2	1	1	0	1	1	11	4	0	1	4	6	22	2	0	0	0	0	0	0	0
0	1	2	1	2	1	1	0	1	0	3	1	0	2	0	7	2	0	0	0	0	0	0	0	0
0	0	2	1	2	0	0	0	0	0	0	0	0	0	0	2	1	0	0	0	0	0	0	0	0
0	0	2	1	1	1	1	0	1	1	14	9	0	2	3	16	16	0	0	0	0	1	0	0	0
0	0	2	1	1	1	1	0	1	0	2	3	0	2	0	7	3	0	0	0	0	0	0	0	0
0	0	2	1	2	1	0	1	1	0	14	0	2	4	0	11	17	2	0	0	0	1	0	0	0
0	0	1	2	1	1	1	1	0	0	1	2	1	0	0	4	6	3	0	0	0	0	0	0	0
0	0	1	1	2	0	0	0	0	0	0	0	0	0	0	0	0	0	0	0	0	0	0	0	0
1	1	1	2	1	0	0	0	0	1	0	0	0	0	1	0	2	0	0	0	0	0	0	0	0
0	1	2	1	2	0	0	0	0	0	0	0	0	0	0	2	2	0	0	0	0	0	0	0	0
1	1	1	1	1	1	1	1	1	1	23	1	2	6	2	21	50	14	0	0	0	0	0	1	1
0	0	2	1	2	1	1	0	0	0	4	2	0	0	0	4	7	0	0	0	0	1	0	0	0
0	0	1	1	1	1	1	1	0	0	3	1	1	0	0	1	8	4	0	0	0	0	0	0	0
0	1	1	1	1	1	1	1	1	1	9	1	1	3	1	6	24	6	0	0	0	0	0	1	0
0	0	2	2	2	1	1	1	1	0	4	2	1	2	0	6	6	2	0	0	0	0	0	0	0
0	0	2	1	2	1	1	0	1	1	10	4	0	5	1	17	19	1	0	0	0	0	0	0	0
1	1	2	2	2	1	0	0	1	1	3	0	0	2	2	3	3	0	0	0	0	1	0	1	0
0	0	1	2	2	1	1	1	0	0	1	3	3	0	0	4	4	6	0	0	0	0	0	0	0
0	0	2	1	1	0	0	0	0	0	0	0	0	0	0	2	4	0	0	0	0	0	0	0	0
0	0	1	1	1	1	0	0	1	0	1	0	0	2	0	3	7	0	0	0	0	0	0	0	0
0	0	2	2	2	1	1	1	1	0	4	3	1	1	0	7	6	10	0	0	0	0	0	0	0
0	0	2	1	1	1	0	0	1	0	2	0	0	2	0	4	4	1	0	0	0	0	0	0	0
0	0	1	1	1	1	0	0	1	0	2	0	0	1	0	6	2	4	0	0	0	0	0	0	0
1	1	1	2	2	1	1	0	1	1	4	4	0	2	4	9	10	0	0	0	0	1	0	1	1
0	0	1	1	2	1	1	0	0	0	3	4	0	0	0	7	3	0	0	0	0	1	0	0	0
0	0	1	1	2	0	0	0	0	0	0	0	0	0	0	0	1	0	0	0	0	0	0	0	0
0	1	1	1	2	0	0	0	0	0	0	0	0	0	0	0	0	0	0	0	0	0	0	0	0
0	0	2	1	2	1	1	0	1	0	5	1	0	5	0	7	7	0	0	0	0	0	0	0	0
0	0	2	1	1	1	1	0	1	1	8	1	0	2	2	5	13	0	0	0	0	0	0	0	0
0	0	2	1	2	1	1	0	0	0	4	4	0	0	0	2	2	0	0	0	0	0	0	0	0
0	0	1	1	1	1	1	0	0	0	2	3	0	0	0	9	6	0	0	0	0	0	0	0	0
0	0	1	2	2	0	0	0	0	0	0	0	0	0	0	0	0	0	0	0	0	0	0	0	0
0	0	2	2	2	1	1	0	0	0	1	1	0	0	0	1	3	6	0	0	0	0	0	0	0
0	1	1	2	2	1	1	0	1	0	2	1	0	5	0	18	3	0	0	0	0	1	0	0	0
0	0	2	2	2	0	0	0	1	0	0	0	0	2	0	3	0	0	0	0	0	0	0	0	0
0	0	1	1	1	1	1	0	1	0	3	2	0	3	0	11	7	0	0	0	0	0	0	0	0
0	0	2	2	1	1	1	0	0	0	5	2	0	0	0	7	15	0	0	0	0	1	0	0	0
0	0	1	1	1	1	1	0	1	0	1	2	0	1	0	4	1	0	0	0	0	0	0	1	0
0	0	2	1	2	0	1	0	1	1	0	1	0	1	1	3	2	0	0	0	0	0	0	0	0
0	1	1	2	2	0	0	0	0	0	0	0	0	0	0	0	0	0	0	0	0	0	0	1	0
0	0	1	2	2	1	1	0	0	0	1	1	0	0	0	1	0	0	0	0	0	0	0	0	0
0	0	2	1	1	1	1	0	1	1	12	5	0	6	1	18	22	0	0	0	0	1	0	0	0
0	1	1	1	1	1	1	0	0	0	2	6	0	0	0	12	5	0	0	0	0	0	0	0	0
0	0	1	2	1	1	1	0	0	0	2	2	0	0	0	3	2	0	0	0	0	0	0	0	0
0	0	1	2	1	0	0	0	0	0	0	0	0	0	0	0	3	0	0	0	0	0	0	0	0
0	1	1	2	1	1	0	1	1	0	1	0	1	1	0	1	1	1	0	0	0	0	0	0	0
0	0	2	2	2	1	1	1	0	1	4	1	2	0	2	1	7	3	0	0	0	0	0	0	0
0	0	1	1	1	1	1	0	1	0	2	1	0	1	0	2	2	0	0	0	0	0	0	0	0
0	0	2	2	2	0	1	0	0	1	0	1	0	0	1	1	0	0	0	0	0	0	0	0	0
0	1	2	2	2	1	0	0	0	0	2	0	0	0	0	2	7	0	0	0	0	0	0	0	0
0	0	1	1	1	1	0	0	1	0	1	0	0	2	0	4	1	0	0	0	0	0	0	0	0
0	0	1	2	1	1	1	0	0	0	3	1	0	0	0	3	3	0	0	0	0	0	0	0	0
0	0	2	1	1	0	1	0	1	0	0	1	0	4	0	9	0	0	0	0	0	0	0	0	0
0	0	2	1	1	1	1	0	1	0	6	1	0	3	0	4	13	5	0	0	0	0	0	0	0
0	0	2	1	1	1	1	0	1	1	3	5	0	3	1	15	5	0	0	0	0	0	0	0	0
0	0	2	1	2	1	1	0	0	0	3	1	0	0	0	2	7	0	1	0	0	0	0	0	0
0	1	1	1	1	1	1	1	1	0	7	4	3	1	0	8	5	3	0	0	0	0	0	1	0
0	0	2	1	2	0	0	0	0	0	0	0	0	0	0	6	6	0	0	0	0	0	0	0	0
0	0	1	1	2	0	0	0	0	0	0	0	0	0	0	0	0	0	0	0	0	0	0	0	0
0	0	1	1	2	0	0	0	1	0	0	0	0	1	0	1	0	0	0	0	0	0	0	0	0
0	0	1	1	2	1	1	0	1	0	6	5	0	5	0	13	6	0	0	0	0	1	0	0	0
0	0	1	1	1	1	1	0	1	0	1	1	0	1	0	10	4	0	0	0	0	0	0	0	0
0	0	1	2	2	0	0	0	0	0	0	0	0	0	0	2	6	0	0	0	0	0	0	0	0
0	0	1	1	2	1	1	0	1	0	1	2	0	2	0	10	1	0	0	0	0	0	0	0	0
0	0	2	1	1	1	1	1	1	1	3	2	1	1	1	4	3	3	0	0	0	0	0	0	0
0	0	2	2	2	1	1	0	0	0	1	4	0	0	0	5	15	0	0	0	0	0	0	0	0
0	0	2	2	1	1	1	0	0	0	2	1	0	0	0	3	3	0	0	0	0	0	0	0	0
0	1	2	1	2	0	0	0	0	0	0	0	0	0	0	0	0	0	0	0	0	0	1	1	0
0	0	2	1	2	1	1	0	1	1	2	2	0	2	1	6	2	0	0	0	0	0	0	0	0
0	0	1	1	2	0	1	0	0	0	0	1	0	0	0	1	0	0	0	0	0	1	0	0	0
0	1	2	2	2	1	1	0	1	1	1	4	0	2	1	7	0	0	0	0	0	0	0	0	0
0	0	2	1	2	1	0	0	1	0	9	0	0	4	0	8	11	0	0	0	0	0	0	0	0
0	1	2	1	1	1	1	0	1	1	5	7	0	1	1	10	5	0	0	0	0	1	0	0	0
0	0	2	2	1	1	1	0	0	0	4	2	0	0	0	3	9	0	0	0	0	0	0	0	0
0	0	1	2	1	1	0	0	1	0	6	0	0	1	0	1	13	0	0	0	0	0	0	0	0
0	0	1	2	2	1	0	0	0	0	2	0	0	0	0	1	2	0	0	0	0	0	0	0	0
0	0	2	1	2	1	0	1	1	1	6	0	4	2	1	3	15	6	0	0	0	0	0	0	0
0	0	1	1	2	1	1	0	0	1	7	7	0	0	1	11	12	0	0	0	0	0	0	0	0
0	0	2	2	2	1	0	0	1	0	4	0	0	4	0	8	7	2	0	0	0	0	0	0	0
0	1	1	1	1	1	1	0	0	1	5	2	0	0	1	6	7	0	0	0	0	1	0	0	0
0	0	1	1	1	1	1	0	0	0	2	2	0	0	0	4	2	0	0	0	0	0	0	0	0
0	0	1	2	2	0	0	0	0	0	0	0	0	0	0	0	0	0	0	0	0	0	0	0	0
0	0	2	1	1	1	0	0	1	0	1	0	0	1	0	3	1	0	0	0	0	0	0	0	0
0	0	1	2	1	1	1	0	1	0	2	2	0	1	0	4	6	0	0	0	0	0	0	0	0
0	0	2	2	2	1	1	0	1	1	1	2	0	1	1	5	0	0	0	0	0	0	0	0	0
0	1	2	2	1	0	1	0	0	0	0	1	0	0	0	2	0	0	0	0	0	0	0	1	0
0	1	1	1	1	1	1	0	1	1	2	3	0	2	1	9	4	0	0	0	1	0	0	1	0
0	0	2	2	1	1	0	0	1	0	7	0	0	1	0	1	14	0	0	0	0	0	0	0	0
0	0	2	1	2	1	0	0	0	0	2	0	0	0	0	5	9	0	0	0	0	0	0	0	0
0	0	2	2	2	1	0	0	0	0	1	0	0	0	0	0	1	0	0	0	0	0	0	0	0
0	0	2	2	1	1	1	0	0	0	9	1	0	0	0	6	21	0	0	0	0	0	0	0	0
1	1	2	2	1	1	1	1	1	0	5	3	1	2	0	6	7	2	0	0	0	0	0	0	1
0	0	2	1	1	1	1	1	1	1	10	1	1	3	2	5	7	4	0	0	0	0	0	0	0
0	0	1	1	1	0	1	0	0	0	0	1	0	0	0	1	0	0	0	0	0	0	0	0	0
0	0	1	1	2	1	1	1	1	0	5	1	2	3	0	7	5	3	0	0	0	0	0	0	0
0	0	1	1	1	1	1	0	1	0	1	3	0	1	0	8	1	0	0	0	0	0	0	0	0
0	0	2	1	1	0	0	0	0	0	0	0	0	0	0	0	0	0	0	0	0	0	0	0	0
0	1	2	1	2	1	0	1	1	0	14	0	3	3	0	7	38	10	0	0	0	0	0	1	0
0	0	2	1	1	1	1	0	1	0	4	1	0	2	0	4	11	0	0	0	0	0	0	0	0
0	0	2	2	1	1	0	0	1	0	1	0	0	2	0	4	2	0	0	0	0	0	0	0	0
0	0	1	1	1	1	1	0	1	0	3	2	0	2	0	13	6	0	0	0	0	1	0	1	0
0	0	1	1	1	1	0	0	1	0	2	0	0	1	0	3	6	2	0	0	0	0	0	0	0
0	0	1	2	1	0	0	0	0	0	0	0	0	0	0	1	3	1	0	0	0	0	0	0	0
0	0	1	1	2	1	1	1	1	0	3	3	1	2	0	5	6	2	0	0	0	0	0	0	0
0	0	2	2	1	1	1	0	0	0	1	2	0	0	0	6	8	0	0	0	0	0	0	1	0
0	0	1	1	1	1	1	1	1	1	16	8	2	6	2	19	19	1	0	0	0	1	0	0	0
1	1	1	1	1	0	1	0	1	0	0	1	0	1	0	3	0	0	1	1	0	0	0	1	1
0	0	2	2	2	1	1	0	0	0	2	1	0	0	0	1	0	0	0	0	0	0	0	0	0
0	0	2	2	1	1	1	0	0	1	4	1	0	0	1	9	10	0	0	0	0	0	0	0	0
0	0	1	1	1	1	1	1	1	1	6	6	2	1	2	7	8	3	0	0	0	0	0	0	0
0	0	2	2	2	1	1	0	0	0	2	2	0	0	0	3	3	2	0	0	0	0	0	0	0
0	0	1	2	1	0	0	0	0	1	0	0	0	0	2	0	0	0	0	0	0	0	0	0	0
0	0	2	1	1	0	0	0	0	0	0	0	0	0	0	0	2	0	0	0	0	0	0	0	0
0	1	2	2	1	1	1	0	0	1	3	2	0	0	2	4	7	0	0	0	0	1	0	0	0
0	0	1	2	2	0	0	0	0	0	0	0	0	0	0	0	0	0	0	0	0	0	0	0	0
0	0	1	1	1	1	0	0	1	0	6	0	0	1	0	3	9	2	0	0	0	1	0	0	0
0	0	2	2	1	1	1	0	1	0	3	3	0	3	0	10	2	2	0	0	0	0	0	0	0
0	0	2	2	1	1	0	0	1	1	4	0	0	2	1	4	5	4	0	0	0	0	0	0	0
0	0	1	2	2	1	1	1	1	0	3	1	1	1	0	4	4	5	0	0	0	0	0	0	0
0	0	1	1	1	0	0	0	0	0	0	0	0	0	0	4	8	0	0	0	0	0	0	0	0
0	0	2	1	1	1	1	0	1	0	3	2	0	3	0	10	15	0	0	0	0	1	0	0	0
0	0	2	1	2	0	0	0	0	1	0	0	0	0	1	1	6	3	0	0	0	0	0	0	0
0	0	2	1	1	1	1	0	1	0	2	1	0	1	0	4	10	0	0	0	0	0	0	0	0
0	0	1	1	2	1	1	1	1	1	10	2	1	2	2	7	16	3	0	0	0	1	0	0	0
0	0	1	1	2	1	1	0	1	0	6	3	0	1	0	13	13	0	0	0	0	0	0	0	0
0	0	1	1	1	0	1	0	1	0	0	1	0	1	0	4	0	0	0	0	0	0	0	0	0
0	0	1	1	1	0	0	0	0	0	0	0	0	0	0	2	15	2	0	0	0	0	0	0	0
0	1	2	1	1	1	1	0	1	1	1	3	0	4	1	9	0	1	0	0	0	0	0	0	0
0	0	1	1	1	1	1	0	0	0	3	1	0	0	0	1	1	0	0	0	0	0	0	0	0
0	0	2	1	1	1	1	0	1	0	3	1	0	1	0	5	5	0	0	0	0	0	0	0	0
0	0	2	1	1	1	1	1	0	0	4	2	2	0	0	2	4	6	0	0	0	0	0	0	0
0	0	2	1	2	1	1	1	1	0	11	3	1	3	0	12	18	6	0	0	0	0	0	0	0
0	0	2	1	2	1	0	1	1	0	6	0	1	2	0	3	10	6	0	0	0	0	0	0	0
0	0	2	2	1	1	1	0	0	0	1	4	0	0	0	8	1	0	0	0	0	0	0	0	0
0	0	2	1	1	1	0	0	1	0	4	0	0	1	0	4	5	0	0	0	0	0	0	0	0
0	0	1	2	2	1	1	0	0	0	3	1	0	0	0	10	10	1	0	0	0	0	0	0	0
0	1	1	2	1	1	0	0	1	1	4	0	0	1	1	11	13	2	0	0	0	0	0	0	0
0	0	2	2	2	1	1	0	1	0	5	4	0	1	0	6	5	0	0	0	0	0	0	0	0
0	0	1	2	2	1	0	0	1	0	2	0	0	2	0	8	3	0	0	0	0	1	0	0	0
0	0	1	2	2	0	0	0	0	0	0	0	0	0	0	0	0	0	0	0	0	0	0	0	0
0	0	2	2	1	1	1	0	1	0	4	6	0	2	0	10	6	0	0	0	0	1	0	0	0
0	0	2	2	2	1	1	0	1	1	3	3	0	1	3	9	11	0	0	0	0	0	0	0	0
1	0	2	1	2	1	0	1	1	0	11	0	2	3	0	12	18	6	0	0	0	0	0	0	0
0	0	2	1	2	1	1	0	0	0	1	1	0	0	0	3	0	0	0	0	0	0	0	0	0
0	0	1	1	2	0	0	0	0	0	0	0	0	0	0	4	0	1	0	0	0	0	0	1	0
1	0	2	2	2	1	1	1	0	1	5	2	1	0	1	2	7	4	0	0	0	0	0	0	1
0	0	2	1	1	1	1	1	0	1	9	6	2	0	1	12	12	2	0	0	0	1	0	0	0
0	1	2	1	1	1	1	0	0	0	9	1	0	0	0	1	15	0	0	0	0	0	0	0	0
0	0	1	1	2	1	1	1	1	0	2	1	2	1	0	3	2	2	0	0	0	0	0	0	0
0	0	1	2	1	1	1	1	1	0	14	4	4	2	0	18	39	9	0	0	0	0	0	0	0
0	1	2	2	2	1	1	1	0	0	2	3	5	0	0	6	13	10	0	0	0	0	0	0	0
0	0	2	2	2	0	0	0	0	1	0	0	0	0	3	0	0	0	0	0	0	0	0	0	0
0	1	2	2	1	1	0	1	1	0	3	0	1	1	0	6	10	4	0	0	0	0	0	1	0
0	0	1	1	2	1	0	0	1	0	1	0	0	5	0	8	1	0	0	0	0	0	0	0	0
0	1	1	1	1	0	1	0	0	0	0	3	0	0	0	7	0	0	0	0	0	0	0	0	0
0	1	1	2	2	1	1	0	1	1	1	2	0	4	1	4	2	0	0	0	0	0	0	1	0
0	0	2	1	1	1	1	0	0	0	6	5	0	0	0	8	14	1	0	0	0	1	0	0	0
0	0	1	2	2	0	1	0	0	0	0	1	0	0	0	3	2	0	0	0	0	0	0	0	0
0	0	2	2	1	0	0	0	0	0	0	0	0	0	0	0	0	0	0	0	0	0	0	0	0
0	0	2	1	2	1	1	1	0	1	14	4	4	0	3	4	15	4	0	0	0	0	0	0	0
0	0	1	1	2	1	1	0	0	0	1	1	0	0	0	2	0	0	0	0	0	0	0	0	0
0	0	2	1	2	1	1	1	1	1	32	8	6	3	3	15	40	12	0	0	0	1	0	0	0
0	1	2	2	2	0	1	0	0	0	0	1	0	0	0	4	2	0	0	0	0	0	0	0	0
0	0	1	2	1	0	0	0	0	0	0	0	0	0	0	0	0	0	0	0	0	0	0	0	0
0	0	2	2	2	1	0	0	1	0	2	0	0	1	0	2	4	2	0	0	0	0	0	0	0
0	0	2	1	1	1	0	0	1	0	1	0	0	1	0	5	1	0	0	0	0	0	0	0	0
0	0	2	1	1	0	1	0	0	0	0	2	0	0	0	5	0	0	0	0	0	0	0	0	0
0	1	1	1	1	1	1	1	1	1	4	2	2	7	3	18	9	8	0	0	0	0	0	1	0
0	0	2	2	1	1	1	1	1	1	13	2	2	2	1	5	23	5	0	0	0	0	0	0	0
0	0	2	2	1	1	1	1	0	0	4	1	3	0	0	5	4	3	0	0	0	0	0	0	0
0	0	1	1	2	1	0	1	1	0	7	0	2	2	0	10	20	12	0	0	0	0	0	1	0
0	0	1	1	1	0	1	0	1	0	0	1	0	4	0	14	4	0	0	0	0	1	0	0	0
0	0	1	1	2	1	0	1	1	0	4	0	2	1	0	3	23	4	0	0	0	0	0	0	0
0	0	2	1	1	1	1	0	1	1	2	4	0	1	1	10	3	0	0	0	0	1	0	0	0
0	0	2	2	2	1	1	0	0	0	2	1	0	0	0	2	9	0	0	0	0	0	0	0	0
0	0	2	2	2	1	0	1	1	0	1	0	1	2	0	3	4	2	0	0	0	0	0	0	0
0	0	1	2	2	1	1	0	1	1	11	3	0	3	1	13	25	12	0	0	0	1	0	0	0
0	0	1	2	2	0	0	0	0	0	0	0	0	0	0	0	0	0	0	0	0	0	0	0	0
0	0	1	1	1	1	0	0	1	0	3	0	0	2	0	5	7	0	0	0	0	1	0	0	0
0	1	2	1	2	1	0	1	1	1	1	0	1	3	1	3	2	6	0	0	0	0	0	0	0
0	0	2	1	2	1	1	0	0	0	1	3	0	0	0	5	3	0	0	0	0	0	0	0	0
0	0	1	2	1	1	1	0	0	0	1	3	0	0	0	4	2	2	0	0	0	0	0	0	0
0	0	1	1	1	1	1	1	1	1	10	2	3	2	1	7	10	7	0	0	0	1	0	0	0
0	0	2	1	1	1	1	0	1	0	9	2	0	3	0	8	24	2	0	0	0	0	0	0	0
0	1	1	2	1	1	1	0	0	0	1	1	0	0	0	3	4	2	0	0	0	1	0	0	0
0	0	1	1	1	0	0	0	0	0	0	0	0	0	0	0	0	0	0	0	0	0	0	0	0
1	1	1	2	2	1	1	0	0	0	3	1	0	0	0	2	4	0	0	0	0	0	0	0	1
0	1	1	1	2	1	1	0	1	0	1	1	0	1	0	4	2	0	0	0	0	0	0	1	0
0	1	2	1	2	0	0	0	0	0	0	0	0	0	0	0	0	0	0	0	0	0	0	0	0
0	0	1	2	1	0	1	0	0	0	0	1	0	0	0	2	0	0	0	0	0	0	0	0	0
0	0	2	1	1	1	1	0	1	1	6	3	0	2	1	8	10	0	0	0	0	0	0	0	0
0	1	1	1	1	1	1	0	1	1	2	1	0	1	1	6	3	0	0	0	0	0	0	1	0
0	0	2	2	2	1	0	0	1	1	4	0	0	1	1	1	7	0	0	0	0	0	0	0	0
0	0	1	2	2	0	0	0	0	0	0	0	0	0	0	0	0	0	0	0	0	0	0	0	0
0	0	2	1	2	0	1	0	1	0	0	1	0	1	0	4	1	0	0	0	0	0	0	0	0
0	0	1	2	2	1	1	1	0	0	4	1	1	0	0	3	6	2	0	0	0	0	0	0	0
0	0	1	1	2	0	0	0	0	0	0	0	0	0	0	0	2	0	0	0	0	0	0	0	0
0	0	2	2	2	1	0	1	0	0	3	0	1	0	0	0	4	4	0	0	0	0	0	0	0
0	0	2	1	2	0	0	0	0	0	0	0	0	0	0	2	1	0	0	0	0	0	0	0	0
0	0	1	2	2	0	0	0	0	0	0	0	0	0	0	0	0	0	0	0	0	0	0	0	0
0	0	1	2	1	1	1	0	0	0	1	2	0	0	0	3	3	5	0	0	0	0	0	0	0
0	0	2	1	1	1	0	0	1	0	2	0	0	2	0	3	9	0	0	0	0	1	0	0	0
0	0	1	1	1	1	1	1	0	0	4	1	2	0	0	2	6	2	0	0	0	0	0	0	0
0	0	2	2	2	1	1	1	0	1	13	7	5	0	1	18	18	11	0	0	0	1	0	0	0
0	1	1	1	1	0	0	0	0	0	0	0	0	0	0	0	1	0	0	0	0	0	0	0	0
0	0	2	1	1	1	1	0	0	1	1	1	0	0	3	3	1	0	0	0	0	0	0	1	0
0	1	2	1	1	1	1	0	1	1	5	6	0	1	2	13	10	2	0	0	0	0	0	0	0
0	0	2	2	1	1	1	0	1	0	2	4	0	1	0	7	7	0	0	0	0	0	0	0	0
0	0	1	2	2	0	1	0	0	0	0	1	0	0	0	2	0	0	0	0	0	0	0	0	0
0	0	2	2	2	1	1	1	0	1	13	2	4	0	1	5	24	12	0	0	0	0	0	0	0
0	0	1	2	1	0	0	0	0	0	0	0	0	0	0	0	0	0	0	0	0	0	0	0	0
0	0	1	1	2	1	1	0	1	0	2	2	0	1	0	5	5	0	0	0	0	0	0	1	0
0	0	1	1	2	0	0	0	0	0	0	0	0	0	0	0	0	0	0	0	0	0	0	0	0
0	0	1	1	1	1	1	0	1	0	1	2	0	1	0	3	1	0	0	0	0	0	0	0	0
0	0	2	2	2	1	1	0	1	1	3	4	0	3	1	8	4	0	0	0	0	1	0	0	0
0	0	2	2	1	1	1	1	1	1	6	5	1	3	1	11	7	3	0	0	0	0	0	0	0
0	0	1	2	1	1	1	0	0	0	1	1	0	0	0	1	2	0	0	0	0	0	0	0	0
0	0	1	1	2	0	1	0	0	0	0	2	0	0	0	6	2	1	0	0	0	0	0	0	0
0	0	2	1	2	1	1	1	1	0	5	1	1	2	0	7	13	1	0	0	0	1	0	0	0
0	0	1	1	2	1	1	0	0	1	4	1	0	0	1	1	8	0	0	0	0	0	0	0	0
0	1	2	1	1	1	1	0	1	0	4	1	0	1	0	6	16	0	0	0	0	0	0	0	0
0	0	1	1	2	1	1	1	1	1	17	3	2	10	2	29	36	7	0	0	0	0	0	1	0
0	1	2	1	1	1	1	0	1	0	8	2	0	1	0	8	27	1	0	0	0	0	0	0	0
0	1	2	1	1	1	1	0	0	0	2	1	0	0	0	1	5	2	0	0	0	0	0	0	0
1	0	1	1	1	1	0	0	1	0	3	0	0	2	0	2	3	0	0	0	0	0	0	0	0
0	0	2	2	1	1	1	0	0	1	3	2	0	0	2	4	5	0	0	0	0	1	0	0	0
0	0	2	2	1	1	1	1	0	0	3	2	2	0	0	2	4	3	0	0	0	0	0	0	0
0	0	2	1	1	0	0	0	0	0	0	0	0	0	0	1	3	0	0	0	0	0	0	0	0
0	0	2	2	1	1	1	1	1	1	5	3	1	1	2	6	1	3	0	0	0	0	0	1	0
0	0	2	2	2	1	0	1	1	0	7	0	2	1	0	5	11	9	0	0	0	1	0	0	0
0	0	2	2	1	1	1	0	1	0	14	3	0	2	0	10	28	2	0	0	0	1	0	0	0
0	0	1	1	1	0	0	0	0	0	0	0	0	0	0	0	0	0	0	0	0	0	0	0	0
0	0	1	1	2	1	0	1	1	1	12	0	3	3	1	5	21	8	0	0	0	1	0	0	0
0	0	2	1	2	1	1	0	1	0	12	4	0	1	0	13	17	0	0	0	0	1	0	0	0
0	0	1	2	1	0	0	0	0	0	0	0	0	0	0	0	0	0	0	0	0	0	0	0	0
0	1	2	2	2	1	1	1	1	0	5	1	2	3	0	7	8	8	0	0	0	0	0	1	0
0	0	2	1	1	1	0	0	1	0	2	0	0	2	0	5	4	0	0	0	0	0	0	0	0
0	0	1	2	1	1	1	0	1	1	17	7	0	3	1	16	22	0	0	0	0	1	0	0	0
0	0	1	2	2	1	1	1	0	0	2	3	1	0	0	6	3	6	0	0	0	1	0	0	0
0	0	2	2	1	1	0	0	1	0	2	0	0	1	0	3	0	0	0	0	0	0	0	0	0
0	0	1	2	2	0	0	0	0	0	0	0	0	0	0	0	0	1	0	0	0	0	0	0	0
0	0	2	2	1	0	1	0	0	0	0	3	0	0	0	5	0	0	0	0	0	1	0	0	0
0	0	1	1	2	0	1	0	0	0	0	1	0	0	0	3	8	2	0	0	0	0	0	0	0
0	0	2	2	2	1	0	1	1	0	1	0	2	1	0	1	2	4	0	0	0	0	0	0	0
0	0	1	2	2	1	1	1	1	0	4	4	1	2	0	8	8	3	0	0	0	0	0	0	0
0	0	2	2	1	1	1	1	0	0	8	1	2	0	0	9	21	8	0	0	0	0	0	0	0
0	0	1	1	1	0	0	0	0	0	0	0	0	0	0	0	0	0	0	0	0	0	0	0	0
0	1	2	1	1	1	1	1	1	1	3	2	5	1	2	3	6	14	0	0	0	0	0	0	0
0	0	2	1	2	1	1	0	1	0	4	4	0	2	0	14	10	0	0	0	0	1	0	0	0
0	0	1	1	1	1	0	0	0	0	1	0	0	0	0	0	0	0	0	0	0	0	0	0	0
0	0	1	2	1	0	0	0	0	0	0	0	0	0	0	0	0	0	0	0	0	0	0	0	0
0	0	2	1	2	1	1	0	1	1	9	1	0	1	1	21	17	25	0	0	0	0	0	0	0
0	0	2	1	1	0	1	0	1	1	0	6	0	1	1	10	0	0	0	0	0	0	0	1	0
0	0	2	1	1	1	0	0	1	1	4	0	0	7	1	14	7	0	0	0	0	0	0	0	0
0	1	2	2	1	1	1	0	0	0	1	3	0	0	0	4	9	0	0	0	0	0	0	0	0
0	1	2	2	1	1	0	1	0	0	3	0	1	0	0	0	7	4	1	0	0	0	0	1	0
0	0	1	1	1	1	1	0	1	1	14	1	0	4	4	7	25	0	0	0	0	0	0	0	0
0	1	2	1	1	1	0	0	0	0	2	0	0	0	0	3	6	1	0	0	0	0	0	0	0
0	0	1	2	2	0	1	0	0	0	0	1	0	0	0	1	0	0	0	0	0	0	0	0	0
0	0	2	2	1	1	1	1	1	1	5	3	1	1	1	6	9	2	1	0	0	0	0	0	0
0	0	1	2	2	0	0	0	0	0	0	0	0	0	0	2	7	0	0	0	0	0	0	0	0
0	0	1	2	2	1	0	0	0	0	3	0	0	0	0	2	7	0	0	0	0	0	0	0	0
0	0	2	1	1	1	1	0	1	0	7	4	0	2	0	9	7	0	0	0	0	0	0	0	0
0	1	1	2	1	0	0	0	0	0	0	0	0	0	0	0	0	0	1	0	0	0	0	0	0
0	0	1	1	1	0	0	0	0	0	0	0	0	0	0	0	0	0	0	0	0	0	0	0	0
0	0	1	1	1	1	0	0	1	0	1	0	0	1	0	2	6	0	0	0	0	0	0	0	0
0	0	2	1	2	1	1	0	1	0	3	2	0	1	0	5	8	0	0	0	0	0	0	0	0
0	0	2	2	1	0	1	0	1	1	0	5	0	1	2	8	3	0	0	0	0	1	0	0	0
0	0	2	1	2	1	0	0	1	0	7	0	0	2	0	7	11	0	0	0	0	0	0	0	0
0	1	2	1	1	1	1	0	1	0	9	3	0	4	0	10	11	2	0	0	0	1	0	0	0
0	0	2	2	2	0	0	0	1	0	0	0	0	2	0	0	0	0	0	0	0	0	0	0	0
0	0	1	1	1	1	1	0	0	0	6	1	0	0	0	1	10	0	0	0	0	0	0	0	0
0	0	1	2	2	0	0	0	0	0	0	0	0	0	0	0	0	0	0	0	0	0	0	0	0
0	0	2	2	1	1	1	1	0	0	5	4	2	0	0	5	6	9	1	0	0	0	0	0	0
0	0	2	2	2	1	1	0	0	0	2	2	0	0	0	7	7	3	0	0	0	0	0	0	0
0	0	1	1	1	0	1	0	0	0	0	3	0	0	0	5	4	0	0	0	0	0	0	0	0
0	0	1	1	2	1	0	1	1	0	10	0	1	3	0	3	17	5	0	0	0	1	0	0	0
0	0	1	2	1	1	1	1	0	0	12	2	1	0	0	8	10	1	0	0	0	0	0	0	0
0	0	2	2	1	0	0	0	0	0	0	0	0	0	0	1	2	0	0	0	0	0	0	0	0
0	0	2	2	2	0	0	0	0	0	0	0	0	0	0	2	0	0	0	0	0	0	0	0	0
0	0	2	1	2	1	1	0	1	1	1	1	0	3	1	6	4	0	0	0	0	0	0	0	0
0	0	2	1	1	1	1	0	1	1	13	5	0	2	1	8	20	0	0	0	0	0	0	1	0
0	1	1	1	1	1	1	0	1	0	5	2	0	2	0	7	13	0	0	0	0	0	0	0	0
0	0	1	1	2	0	0	0	0	0	0	0	0	0	0	0	0	0	0	0	0	0	0	0	0
0	0	1	1	1	1	0	0	1	0	11	0	0	2	0	5	28	1	0	0	0	0	0	0	0
0	1	2	2	2	0	1	0	1	0	0	1	0	1	0	8	2	0	0	0	0	1	0	0	0
0	0	1	1	1	0	1	0	1	0	0	2	0	2	0	8	4	0	0	0	0	0	0	0	0
0	0	1	1	1	1	1	1	1	1	4	3	1	1	2	5	7	2	0	0	0	0	0	0	0
0	0	1	2	1	1	0	1	1	0	9	0	4	4	0	6	16	10	0	0	0	0	1	0	0
0	0	2	1	1	1	1	0	1	1	9	3	0	3	1	7	17	0	0	0	0	0	0	0	0
0	0	1	1	2	0	0	0	0	0	0	0	0	0	0	0	0	0	0	0	0	0	0	0	0
0	0	2	2	2	1	1	1	1	0	14	5	3	3	0	17	22	3	0	0	0	1	0	0	0
0	0	2	1	2	1	0	1	1	1	3	0	1	1	1	6	5	3	0	0	0	0	0	1	0
0	0	1	1	1	0	1	0	1	0	0	1	0	3	0	5	0	0	0	0	0	0	0	0	0
0	0	2	1	1	1	1	0	1	0	1	2	0	1	0	4	1	0	0	0	0	0	0	0	0
0	0	2	2	1	1	1	1	1	0	7	3	2	3	0	9	12	6	0	0	0	0	0	0	0
0	0	2	2	1	0	0	0	0	0	0	0	0	0	0	0	0	1	0	0	0	0	0	0	0
0	0	1	2	1	1	1	1	1	1	6	1	2	2	3	7	8	3	0	0	0	0	0	0	0
0	1	1	2	2	1	1	0	1	0	5	1	0	2	0	9	12	0	0	0	0	0	0	0	0
0	0	2	2	2	1	0	0	0	0	5	0	0	0	0	5	6	0	0	0	0	0	0	0	0
0	0	2	2	1	1	1	0	1	0	2	1	0	1	0	2	2	0	0	0	0	0	0	0	0
0	1	2	2	1	1	1	0	1	1	3	1	0	4	1	16	7	0	0	0	0	0	0	1	0
0	0	1	1	1	1	0	0	0	0	2	0	0	0	0	1	1	0	0	0	0	0	0	0	0
0	1	1	1	1	0	0	1	0	0	0	0	1	0	0	0	0	2	0	0	0	0	0	1	1
0	0	1	2	1	0	0	0	0	0	0	0	0	0	0	0	0	0	0	0	0	0	0	0	0
0	0	1	1	1	1	0	1	1	0	1	0	1	1	0	3	1	0	0	0	0	1	0	0	0
0	1	2	2	2	1	1	1	1	0	6	3	2	3	0	12	14	3	0	0	0	0	0	1	0
0	0	1	1	1	1	0	0	0	1	1	0	0	0	1	0	2	0	0	0	0	0	0	0	0
0	0	1	1	1	1	1	1	1	0	3	1	1	1	0	2	3	2	0	0	0	0	0	0	0
0	0	1	1	1	1	1	1	1	0	1	1	1	1	0	2	1	2	0	0	0	0	1	0	0
0	0	1	2	1	0	0	0	1	0	0	0	0	1	0	1	0	0	0	0	0	0	0	0	0
1	1	1	1	1	1	1	1	1	1	6	4	5	1	2	7	15	6	0	0	0	1	0	1	0
0	1	1	2	1	1	1	1	0	1	5	5	3	0	1	8	10	10	0	0	0	0	1	1	0
0	0	1	2	2	0	0	0	1	1	0	0	0	1	1	3	0	0	0	0	0	0	0	0	0
0	0	1	1	1	0	0	0	1	0	0	0	0	1	0	6	2	0	0	0	0	0	0	0	0
0	0	2	1	2	0	0	0	0	0	0	0	0	0	0	2	2	0	0	0	0	0	0	0	0
0	0	1	2	2	1	0	0	0	0	2	0	0	0	0	2	14	0	0	0	0	0	0	0	0
0	1	2	2	2	1	0	0	1	0	3	0	0	4	0	6	9	0	0	0	0	0	0	0	0
0	1	2	2	2	1	1	1	1	1	7	5	1	2	1	16	10	4	0	0	0	0	0	0	0
0	0	1	1	2	0	0	0	0	0	0	0	0	0	0	0	1	0	0	0	0	0	0	0	0
0	0	2	1	1	1	1	0	0	0	1	1	0	0	0	1	1	0	0	0	0	0	0	0	0
0	0	2	1	2	1	1	0	1	0	1	2	0	4	0	10	9	0	0	0	0	0	0	0	0
0	0	1	2	1	1	1	0	0	0	1	3	0	0	0	4	0	0	0	0	0	0	0	0	0
0	0	2	1	1	1	1	1	1	1	4	2	1	3	1	11	7	6	0	0	0	0	0	0	0
0	0	2	2	2	1	0	0	0	0	1	0	0	0	0	0	4	0	0	0	0	0	0	0	0
0	0	2	1	2	0	1	0	0	0	0	1	0	0	0	2	7	0	0	0	0	0	0	0	0
0	0	2	1	2	1	1	0	1	1	14	6	0	7	1	22	23	0	0	0	0	1	1	0	0
0	1	1	2	2	1	0	1	1	0	3	0	1	1	0	1	6	5	0	0	0	0	0	0	0
0	0	1	1	1	1	0	0	1	0	2	0	0	4	0	8	4	0	0	0	0	0	0	0	0
0	0	1	2	1	1	0	0	1	0	3	0	0	1	0	1	8	0	0	0	0	1	0	0	0
0	0	2	1	1	1	0	1	0	0	3	0	1	0	0	5	24	4	0	0	0	0	0	0	0
0	0	2	1	2	1	1	0	1	0	5	4	0	4	0	13	5	0	0	0	0	0	0	0	0
1	1	2	1	1	1	0	0	1	1	3	0	0	3	1	6	9	1	0	0	0	0	0	0	0
0	0	2	1	1	1	1	0	1	0	2	7	0	5	0	21	4	0	0	0	0	1	0	0	0
0	0	2	2	1	1	0	1	0	1	1	0	1	0	2	0	1	2	0	0	0	0	0	0	0
0	0	2	1	1	0	0	0	0	0	0	0	0	0	0	0	0	0	0	0	0	0	0	0	0
0	1	2	2	1	0	0	0	0	0	0	0	0	0	0	2	0	0	0	0	0	0	0	1	0
0	0	2	2	2	1	1	0	0	0	2	4	0	0	0	9	2	0	0	0	0	0	0	0	0
0	0	2	1	1	1	0	0	1	1	5	0	0	3	2	8	11	2	0	0	0	0	0	0	0
0	0	1	1	2	1	1	1	0	0	2	1	1	0	0	4	2	10	0	0	0	0	0	0	0
0	0	2	1	1	1	1	1	1	0	19	4	6	1	0	7	21	11	0	0	0	0	0	0	0
0	0	2	1	2	1	1	1	1	0	7	2	1	1	0	9	22	4	0	0	0	0	1	0	0
0	0	2	2	2	1	1	0	1	0	3	3	0	1	0	11	25	0	0	0	0	0	0	0	0
0	0	1	2	1	1	0	0	1	1	1	0	0	1	1	2	3	0	0	0	0	0	0	0	0
0	0	2	1	2	1	1	0	0	0	2	1	0	0	0	0	1	0	0	0	0	0	0	0	0
0	0	1	2	1	1	1	0	1	0	3	1	0	1	0	6	4	0	0	0	0	1	0	0	0
0	0	2	2	1	1	1	1	0	0	11	2	1	0	0	3	18	6	0	0	0	0	0	0	0
0	0	1	1	1	1	1	1	1	0	3	4	2	3	0	6	1	2	0	0	0	0	0	0	0
0	0	2	2	2	1	0	0	1	0	4	0	0	3	0	3	1	0	0	0	0	0	0	0	0
0	0	1	1	1	0	0	0	0	0	0	0	0	0	0	1	2	0	0	0	0	0	0	0	0
0	0	1	1	1	1	1	1	1	1	6	6	4	1	4	10	13	7	0	0	0	0	0	0	0
0	0	2	1	1	0	0	0	1	1	0	0	0	3	2	10	1	0	0	0	0	1	0	0	0
0	0	2	1	2	1	1	0	1	0	2	2	0	1	0	3	5	0	0	0	0	0	0	0	0
0	0	1	1	1	0	1	0	1	0	0	4	0	2	0	9	0	0	0	0	0	0	0	0	0
0	0	2	1	1	1	1	0	1	0	3	1	0	2	0	4	6	2	0	0	0	0	0	0	0
0	1	1	2	1	1	1	0	1	1	4	1	0	2	3	8	10	0	0	0	0	0	0	0	0
0	1	1	2	2	1	1	0	1	0	4	1	0	1	0	6	7	0	0	0	0	1	0	0	0
0	0	2	1	1	0	0	0	1	0	0	0	0	3	0	7	1	0	0	0	0	1	0	0	0
0	0	1	1	1	1	1	0	0	0	3	2	0	0	0	4	6	3	0	0	0	0	0	1	0
0	0	2	2	2	1	1	0	1	0	11	4	0	2	0	6	21	0	0	0	0	0	0	0	0
0	0	2	1	1	1	1	0	1	0	2	1	0	1	0	1	4	0	0	0	0	0	0	0	0
0	0	2	1	1	1	1	1	1	1	7	6	1	6	1	20	18	6	0	0	0	1	0	0	0
0	0	1	2	2	1	1	0	0	1	3	6	0	0	1	10	8	0	0	0	0	0	0	0	0
0	0	1	1	1	1	1	0	0	0	6	2	0	0	0	3	16	2	0	0	0	0	0	0	0
0	0	2	2	2	0	0	0	0	0	0	0	0	0	0	1	2	0	0	0	0	0	0	0	0
0	0	1	1	2	0	0	0	0	0	0	0	0	0	0	2	0	0	0	0	0	1	0	0	0
0	0	2	2	2	1	1	1	0	0	9	4	5	0	0	7	14	7	0	0	0	0	0	0	0
0	0	2	1	2	1	0	0	1	1	3	0	0	5	3	8	3	0	0	0	0	0	0	0	0
0	0	2	2	1	1	1	0	1	0	8	1	0	1	0	4	11	1	0	0	0	0	0	0	0
0	0	2	1	1	1	0	0	1	0	2	0	0	3	0	4	2	0	0	0	0	0	0	0	0
0	0	2	2	2	1	0	0	1	0	4	0	0	3	0	4	8	0	0	0	0	1	0	0	0
0	0	1	2	2	1	0	1	1	0	6	0	2	1	0	1	8	4	0	0	0	0	0	0	0
0	0	1	2	1	1	0	0	0	0	1	0	0	0	0	2	2	2	0	0	0	0	0	0	0
0	0	2	2	1	1	0	0	1	0	2	0	0	1	0	4	1	0	0	0	0	0	0	0	0
0	1	1	1	1	0	0	0	1	0	0	0	0	1	0	2	0	0	0	0	0	0	0	1	0
1	0	1	1	1	1	1	1	1	1	8	2	4	6	1	8	11	6	0	0	0	0	0	0	0
0	0	1	1	2	0	0	0	0	0	0	0	0	0	0	0	0	0	0	0	0	0	0	0	0
0	0	1	1	1	1	1	0	0	0	4	1	0	0	0	1	7	0	0	0	0	1	0	0	0
0	0	1	1	1	1	1	0	1	0	7	3	0	2	0	7	17	6	0	0	0	0	0	1	0
0	1	2	1	2	1	1	0	0	0	2	3	0	0	0	3	5	0	0	0	0	0	0	0	0
0	0	2	2	1	1	1	0	1	1	4	3	0	1	1	7	11	0	0	0	0	1	0	0	0
0	0	1	2	1	0	1	0	1	0	0	5	0	2	0	14	0	0	0	0	0	1	0	0	0
0	0	2	1	2	1	1	0	1	0	9	7	0	2	0	15	10	0	0	0	0	1	0	0	0
0	0	2	1	1	0	0	0	0	0	0	0	0	0	0	0	0	0	0	0	0	0	1	0	0
0	0	2	1	2	1	1	0	1	0	8	4	0	1	0	7	9	2	0	0	0	0	0	0	0
0	0	1	1	1	1	1	0	1	0	4	2	0	1	0	6	11	0	0	0	0	0	0	0	0
0	0	2	1	1	0	0	0	0	0	0	0	0	0	0	0	0	0	0	0	0	0	0	0	0
0	0	2	1	1	1	0	0	1	0	1	0	0	1	0	2	1	0	0	0	0	0	0	0	0
0	1	2	2	2	1	1	0	1	0	2	1	0	1	0	8	8	0	0	0	0	0	0	0	0
0	0	1	2	2	1	1	0	1	0	3	5	0	2	0	14	9	0	0	0	0	0	0	0	0
0	1	2	1	1	1	1	0	0	0	6	7	0	0	0	13	11	0	0	0	0	1	0	0	0
0	0	1	2	1	1	1	0	0	1	9	3	0	0	1	11	23	0	0	0	0	0	0	0	0
0	0	1	1	1	1	1	0	1	1	11	2	0	4	6	16	30	1	0	0	0	0	0	0	0
0	0	2	1	1	1	1	0	0	0	1	1	0	0	0	1	1	0	0	0	0	0	0	0	0
0	1	2	2	1	1	0	0	0	0	2	0	0	0	0	2	6	0	0	0	0	0	0	1	0
0	0	2	2	1	0	0	0	1	0	0	0	0	2	0	3	4	0	0	0	0	0	0	0	0
0	0	2	1	2	0	0	0	0	0	0	0	0	0	0	0	0	0	0	0	0	0	0	0	0
0	0	2	2	1	1	1	0	0	1	2	5	0	0	2	8	3	0	0	0	0	0	0	0	0
0	0	2	1	2	0	1	0	1	0	0	4	0	1	0	5	1	0	0	0	0	0	0	0	0
0	1	1	1	2	1	0	0	1	0	1	0	0	1	0	3	3	0	0	0	0	0	0	0	0
0	0	1	1	1	0	0	0	0	0	0	0	0	0	0	0	0	0	0	0	0	0	0	0	0
0	0	1	1	2	1	1	0	1	0	8	2	0	1	0	9	20	3	0	0	0	0	0	0	0
0	1	1	1	1	0	1	0	0	0	0	1	0	0	0	4	0	0	0	0	0	0	0	0	0
0	0	2	2	1	0	0	0	0	1	0	0	0	0	1	1	0	0	0	0	0	0	0	0	0
0	0	2	2	1	0	0	0	0	0	0	0	0	0	0	0	0	0	0	0	0	0	0	0	0
0	1	2	2	1	1	0	1	1	0	4	0	1	1	0	2	4	2	0	0	0	0	0	0	0
0	0	2	2	1	0	0	0	0	0	0	0	0	0	0	0	0	0	0	0	0	0	0	0	0
0	0	2	2	2	1	1	0	0	1	2	2	0	0	1	4	5	0	0	0	0	0	0	0	0
0	0	1	2	2	0	0	0	0	0	0	0	0	0	0	0	0	0	0	0	0	0	0	0	0
0	0	1	2	1	1	1	0	1	0	1	1	0	2	0	5	2	0	0	0	0	0	0	0	0
0	0	2	2	2	1	1	1	1	0	3	2	1	1	0	4	1	4	0	0	0	0	0	0	0
0	0	1	1	2	1	1	0	0	1	3	2	0	0	1	5	11	0	0	0	0	0	0	0	0
0	0	2	2	1	0	0	0	0	0	0	0	0	0	0	0	0	0	0	0	0	0	0	0	0
0	0	1	1	1	0	0	0	0	0	0	0	0	0	0	0	0	0	0	0	0	0	0	0	0
0	0	2	2	2	1	1	1	1	1	16	3	5	3	1	10	33	14	0	0	0	0	0	0	0
0	0	2	1	2	1	0	0	0	0	1	0	0	0	0	1	1	0	0	0	0	0	0	0	0
0	0	1	2	1	1	0	1	0	0	5	0	1	0	0	2	5	2	0	0	0	0	0	0	0
0	0	1	2	1	1	0	1	0	0	4	0	2	0	0	3	5	3	0	0	0	0	0	0	0
0	0	1	2	1	1	0	1	1	0	15	0	1	1	0	4	18	2	0	0	0	0	0	0	0
0	0	2	2	1	1	0	0	1	0	4	0	0	1	0	2	7	4	0	0	0	0	0	0	0
0	0	2	1	1	1	0	0	1	0	2	0	0	1	0	1	3	0	0	0	0	0	0	0	0
0	0	1	1	2	1	0	0	1	0	3	0	0	1	0	2	6	0	0	0	0	0	0	0	0
0	1	2	2	2	1	1	0	1	1	3	2	0	2	6	13	10	7	0	0	0	1	0	0	0
0	1	2	1	1	1	1	0	0	0	2	3	0	0	0	8	4	0	0	0	0	0	0	1	0
0	0	2	2	2	1	1	0	1	1	6	2	0	4	1	7	10	0	0	0	0	1	0	0	0
0	0	1	2	1	0	0	0	0	0	0	0	0	0	0	0	0	0	0	0	0	0	0	0	0
0	0	1	2	1	1	0	0	1	1	1	0	0	3	4	8	2	0	0	0	0	0	0	0	0
0	0	1	1	2	0	0	0	0	0	0	0	0	0	0	0	0	0	0	0	0	0	0	0	0
0	0	2	2	1	0	0	0	0	0	0	0	0	0	0	0	0	0	0	0	0	0	0	0	0
0	0	2	1	1	0	1	0	0	0	0	1	0	0	0	2	3	0	0	0	0	0	0	0	0
0	0	2	2	1	1	1	0	1	0	7	5	0	1	0	7	17	0	0	0	0	0	0	0	0
0	0	2	2	1	1	0	0	0	0	1	0	0	0	0	0	0	0	0	0	0	1	0	0	0
0	0	1	2	2	1	0	0	1	1	5	0	0	4	3	5	9	0	0	0	0	0	0	0	0
0	0	2	1	1	0	0	0	0	0	0	0	0	0	0	0	0	0	0	0	0	0	0	0	0
0	0	1	2	2	1	1	1	0	1	7	4	1	0	1	13	11	1	0	0	0	0	0	0	0
0	0	1	1	1	1	1	1	1	0	10	4	1	2	0	8	14	2	0	0	0	1	0	0	0
0	0	2	2	1	1	1	1	1	0	13	6	4	2	0	17	18	10	0	0	0	0	0	0	0
0	1	2	1	2	0	1	0	0	0	0	1	0	0	0	4	3	2	0	0	0	0	0	0	0
0	0	2	1	1	0	0	0	0	0	0	0	0	0	0	0	0	0	0	0	0	0	0	0	0
0	0	2	1	2	1	1	0	0	1	1	3	0	0	1	5	3	0	0	0	0	0	0	0	0
0	0	1	2	2	0	1	0	0	0	0	2	0	0	0	6	7	1	0	0	0	0	0	0	0
0	0	2	1	1	0	0	0	0	0	0	0	0	0	0	5	0	0	0	0	0	0	0	0	0
0	0	2	1	1	0	1	0	1	0	0	2	0	1	0	3	0	0	0	0	0	1	0	0	0
0	0	1	1	2	1	0	1	1	0	6	0	1	3	0	5	11	5	0	0	0	1	0	0	0
0	0	1	1	2	1	0	0	0	0	1	0	0	0	0	2	7	0	0	0	0	0	0	0	0
0	0	2	1	1	1	1	0	0	0	2	1	0	0	0	1	2	0	0	0	0	0	0	0	0
0	0	2	2	1	1	1	0	1	0	4	4	0	2	0	9	12	0	0	0	0	0	0	0	0
0	0	2	2	2	0	0	0	0	0	0	0	0	0	0	0	0	0	0	0	0	0	0	0	0
0	0	1	1	2	1	1	1	0	0	2	2	2	0	0	3	10	11	0	0	0	0	0	0	0
0	0	1	1	1	0	0	0	0	0	0	0	0	0	0	0	0	0	0	0	0	0	0	0	0
0	0	2	1	1	1	0	1	1	0	3	0	1	1	0	1	3	3	0	0	0	0	0	0	0
0	0	2	2	1	1	1	0	1	0	9	4	0	2	0	8	17	0	0	0	0	1	0	1	0
0	0	2	1	1	1	1	0	1	0	5	2	0	1	0	5	9	0	0	0	0	0	0	0	0
0	0	2	1	1	1	1	0	1	0	2	1	0	1	0	5	4	0	0	0	0	1	0	0	0
0	0	1	2	2	1	0	0	1	1	7	0	0	3	1	4	8	1	0	0	0	0	0	0	0
0	0	2	1	1	0	1	0	0	0	0	2	0	0	0	6	1	0	0	0	0	0	0	0	0
0	0	1	1	2	0	0	0	0	0	0	0	0	0	0	0	0	0	0	0	0	0	0	0	0
0	0	1	1	1	0	0	0	0	0	0	0	0	0	0	0	0	0	0	0	0	0	0	0	0
0	1	2	2	2	0	1	0	1	0	0	1	0	1	0	3	0	0	0	0	0	0	0	0	0
0	0	1	1	1	0	0	0	0	0	0	0	0	0	0	0	0	0	0	0	0	0	0	0	0
0	0	2	1	1	1	1	0	1	0	4	3	0	1	0	5	3	0	0	0	0	0	0	0	0
0	0	2	2	1	1	1	1	0	0	2	3	1	0	0	12	5	0	0	0	0	0	0	0	0
0	0	1	2	1	1	1	1	0	1	11	3	4	0	1	7	20	4	0	0	0	0	0	0	0
0	1	2	1	1	1	1	1	1	0	7	2	2	1	0	6	9	3	0	0	0	0	0	0	0
0	0	2	1	1	0	0	0	0	0	0	0	0	0	0	0	0	0	0	0	0	0	0	0	0
0	1	2	2	1	1	1	0	1	1	1	8	0	4	3	7	1	0	0	0	0	0	0	0	0
0	0	1	2	2	0	0	0	0	0	0	0	0	0	0	0	0	0	0	0	0	0	0	0	0
0	0	1	2	1	0	0	0	0	0	0	0	0	0	0	0	0	0	0	0	0	0	0	0	0
0	0	2	1	1	1	1	0	0	1	4	4	0	0	2	6	6	3	0	0	0	0	0	0	0
0	0	1	2	2	1	1	0	1	0	5	1	0	1	0	2	11	0	0	0	0	0	0	0	0
0	0	2	2	2	1	0	1	1	0	2	0	1	1	0	1	2	2	0	0	0	0	0	0	0
0	0	2	1	1	0	0	0	0	0	0	0	0	0	0	0	0	0	0	0	0	0	0	0	0
0	0	1	2	1	0	0	0	1	0	0	0	0	1	0	0	0	0	0	0	0	0	0	0	0
0	0	1	1	1	0	0	0	0	0	0	0	0	0	0	0	0	0	0	0	0	0	0	0	0
0	0	2	1	2	1	0	0	1	0	4	0	0	7	0	18	12	0	0	0	0	1	0	0	0
0	0	1	2	2	1	1	0	1	0	1	1	0	1	0	5	3	0	0	0	0	0	0	0	0
0	0	1	1	1	1	0	0	1	0	3	0	0	2	0	6	5	0	0	0	0	0	0	0	0
0	0	1	2	2	0	1	0	1	1	0	4	0	1	1	9	0	0	0	0	0	0	0	0	0
1	0	2	1	2	1	1	1	1	1	10	3	3	5	2	15	9	6	0	0	0	0	0	1	1
0	1	1	1	2	1	1	0	1	0	10	2	0	4	0	11	12	2	0	0	0	0	0	0	0
0	0	2	1	1	1	1	0	0	0	2	1	0	0	0	3	7	0	0	0	0	1	0	0	0
0	1	2	1	1	1	1	1	0	1	8	1	1	0	1	3	8	3	0	0	0	0	0	1	0
0	0	1	2	2	0	0	0	0	0	0	0	0	0	0	0	0	0	0	0	0	0	0	0	0
0	0	1	2	1	1	1	0	1	0	1	8	0	2	0	14	2	0	0	0	0	0	0	1	0
0	0	2	2	2	1	1	1	1	1	2	1	1	3	2	6	2	1	0	0	0	0	0	0	0
0	0	1	1	1	1	0	0	0	0	4	0	0	0	0	0	4	0	0	0	0	0	0	1	0
0	1	1	1	2	1	1	0	1	1	4	1	0	1	2	4	5	0	0	0	0	0	0	1	0
0	1	1	1	1	1	0	0	1	0	1	0	0	1	0	3	5	2	0	0	0	0	0	0	0
0	0	2	1	2	0	0	0	0	0	0	0	0	0	0	0	0	0	0	0	0	0	0	0	0
0	1	2	1	1	1	1	0	1	1	8	6	0	1	2	13	22	0	0	0	1	0	0	0	0
0	0	1	1	1	0	1	0	1	0	0	1	0	1	0	4	0	0	0	0	0	0	0	0	0
0	0	1	2	2	1	1	0	0	0	3	4	0	0	0	9	5	3	0	0	0	0	0	0	0
0	0	1	2	1	1	1	0	0	0	2	2	0	0	0	2	3	2	0	0	0	0	0	0	0
0	0	2	1	1	0	1	0	1	0	0	3	0	1	0	5	2	0	0	0	0	0	0	1	0
0	1	1	2	2	1	1	1	1	0	9	2	1	1	0	6	20	3	0	0	0	0	0	0	0
0	0	2	1	1	1	1	0	1	1	5	4	0	1	1	9	11	0	0	0	0	0	0	0	0
0	1	2	1	2	1	0	0	0	0	2	0	0	0	0	0	3	0	0	0	0	1	0	0	0
0	0	2	2	1	1	0	0	0	0	1	0	0	0	0	4	5	2	0	0	0	0	0	0	0
0	0	1	1	1	1	1	0	0	0	8	8	0	0	0	8	15	0	0	0	0	0	0	0	0
0	0	2	1	2	1	1	0	1	0	3	2	0	4	0	11	4	0	0	0	0	0	0	0	0
0	0	1	1	1	1	1	0	0	1	1	1	0	0	1	1	2	0	0	0	0	0	0	0	0
0	0	1	2	2	1	0	0	0	0	1	0	0	0	0	0	1	0	0	0	0	0	0	0	0
0	0	2	2	1	1	1	0	0	0	2	1	0	0	0	3	6	0	0	0	0	0	0	1	0
0	1	2	2	2	1	1	0	0	1	2	9	0	0	2	9	0	0	0	0	0	0	0	0	0
0	0	1	2	1	1	0	0	1	0	4	0	0	3	0	6	13	0	0	0	0	0	0	0	0
0	0	1	1	1	0	0	0	0	0	0	0	0	0	0	0	0	0	0	0	0	0	0	0	0
0	0	1	1	1	1	1	0	0	0	2	1	0	0	0	1	0	0	0	0	0	0	0	0	0
0	0	2	1	2	1	1	0	1	0	1	2	0	2	0	10	9	0	0	0	0	0	0	0	0
0	0	1	2	2	0	0	0	0	0	0	0	0	0	0	0	0	0	0	0	0	0	0	0	0
0	0	2	1	2	1	1	0	0	0	2	3	0	0	0	9	14	3	0	0	0	0	0	0	0
0	0	1	2	2	1	0	0	1	0	2	0	0	1	0	2	4	2	0	0	0	0	0	0	0
0	0	2	2	1	1	0	0	1	0	7	0	0	2	0	6	18	0	0	0	0	0	0	0	0
0	0	1	2	2	1	1	0	0	0	1	1	0	0	0	1	1	0	0	0	0	1	0	0	0
0	0	1	2	2	0	1	0	0	0	0	1	0	0	0	1	0	0	0	0	0	0	0	0	0
0	0	1	1	2	0	0	1	0	1	0	0	2	0	1	0	0	2	0	0	0	0	0	0	0
0	0	1	2	1	0	0	0	0	0	0	0	0	0	0	0	0	0	0	0	0	0	0	0	0
0	0	1	1	1	1	1	1	1	1	17	4	6	3	1	13	25	25	0	0	0	0	0	0	0
0	0	2	1	2	0	0	0	0	0	0	0	0	0	0	0	2	0	0	0	0	0	0	0	0
0	0	1	1	2	0	0	0	0	0	0	0	0	0	0	2	0	0	0	0	0	0	0	0	0
0	0	2	1	2	1	1	0	1	0	2	1	0	1	0	7	6	5	0	0	0	0	0	0	0
0	0	2	1	2	1	1	0	1	1	1	1	0	5	2	11	3	0	0	0	0	1	0	0	0
0	0	2	2	2	1	1	0	1	1	2	1	0	2	2	6	3	0	0	0	0	0	0	0	0
0	0	2	1	1	1	1	0	1	0	4	1	0	1	0	7	6	0	0	0	0	0	0	0	0
0	0	2	1	1	1	1	0	0	0	1	5	0	0	0	4	0	0	0	0	0	1	0	0	0
0	0	1	1	1	1	0	0	1	1	1	0	0	1	1	4	3	0	0	0	0	1	0	0	0
0	0	1	1	2	1	1	0	1	0	6	5	0	4	0	12	20	1	0	0	0	0	0	0	0
0	0	2	2	2	1	1	0	0	1	3	5	0	0	1	8	5	0	0	0	0	1	0	0	0
0	0	2	1	1	1	1	0	0	0	1	3	0	0	0	3	1	0	0	0	0	0	0	0	0
0	1	2	2	2	1	0	1	1	1	10	0	2	3	1	4	14	4	0	0	0	0	0	0	0
0	0	2	2	2	1	1	0	0	0	1	2	0	0	0	2	4	0	0	0	0	0	0	0	0
0	0	1	1	2	1	1	1	1	1	26	8	5	5	3	15	45	22	0	0	0	0	0	0	0
0	0	2	2	1	0	0	0	0	0	0	0	0	0	0	0	0	0	0	0	0	0	0	0	0
0	0	1	1	1	1	0	0	1	1	5	0	0	2	2	10	3	0	0	0	0	1	0	0	0
0	0	2	1	1	1	0	0	1	0	5	0	0	1	0	1	5	3	0	0	0	0	0	0	0
0	0	1	2	1	1	1	1	1	1	6	6	2	1	2	8	8	2	0	0	0	0	0	0	0
0	1	2	1	2	1	0	0	1	0	2	0	0	1	0	3	3	0	0	0	0	0	0	1	0
0	0	2	2	2	1	1	1	1	0	9	4	2	1	0	11	13	2	0	0	0	1	0	0	0
0	0	2	1	1	1	1	0	1	1	9	3	0	4	1	13	22	0	0	0	0	0	0	0	0
0	0	1	1	1	1	1	0	0	1	1	1	0	0	1	4	6	0	0	0	0	1	0	0	0
0	0	2	2	2	1	1	1	1	1	7	5	1	1	3	14	19	7	0	0	0	1	0	0	0
0	0	1	1	1	0	0	0	0	0	0	0	0	0	0	2	0	0	0	0	0	0	0	0	0
0	0	1	2	2	1	1	0	0	0	5	2	0	0	0	3	9	0	0	0	0	0	0	0	0
0	0	2	1	2	1	0	0	1	0	1	0	0	1	0	2	1	0	0	0	0	0	0	0	0
0	0	1	1	1	1	1	0	1	0	13	1	0	3	0	11	25	0	0	0	0	0	0	0	0
0	0	1	1	1	0	0	0	0	0	0	0	0	0	0	2	2	3	1	0	0	0	0	0	0
0	0	2	1	1	1	1	0	1	0	1	1	0	1	0	2	1	0	0	0	0	0	0	0	0
0	0	2	1	1	1	1	0	1	0	1	4	0	1	0	8	2	0	0	0	0	0	0	0	0
0	0	1	2	1	0	0	0	0	0	0	0	0	0	0	1	2	0	0	0	0	0	0	0	0
0	0	1	1	1	1	0	1	0	0	3	0	4	0	0	0	7	4	0	0	0	0	0	0	0
0	0	2	2	2	0	0	0	0	0	0	0	0	0	0	1	1	0	0	0	0	1	0	0	0
0	0	2	2	1	1	0	1	1	0	6	0	1	2	0	2	5	1	0	0	0	0	0	0	0
0	1	2	2	1	1	1	0	1	1	3	5	0	2	1	9	6	0	0	0	0	0	0	0	0
0	1	2	2	1	1	1	0	1	0	1	1	0	3	0	9	6	0	0	0	0	1	0	0	0
0	0	2	1	1	1	1	0	1	1	2	1	0	2	2	8	5	1	0	0	0	0	0	0	0
0	1	2	1	2	1	1	0	0	1	2	6	0	0	1	7	2	3	0	0	0	0	0	0	0
0	1	2	2	2	0	0	0	0	0	0	0	0	0	0	3	8	2	0	0	0	0	0	0	0
0	0	2	2	2	1	1	1	1	0	7	1	4	1	0	4	14	5	0	0	0	0	1	0	0
0	1	1	1	1	0	0	0	0	0	0	0	0	0	0	2	6	2	0	0	0	0	0	0	0
0	0	2	1	1	0	0	0	0	0	0	0	0	0	0	1	2	0	0	0	0	0	0	0	1
0	0	2	2	2	0	1	0	1	0	0	1	0	1	0	9	4	0	0	0	0	0	0	0	0
0	0	2	1	1	1	1	0	1	0	4	3	0	1	0	5	11	0	0	0	0	0	0	0	0
0	0	1	1	1	0	0	0	0	0	0	0	0	0	0	1	0	0	0	0	0	0	0	0	0
0	0	1	1	1	1	1	0	0	0	2	1	0	0	0	1	2	0	0	0	0	0	0	0	0
0	0	2	2	1	0	1	0	1	0	0	3	0	3	0	8	0	0	0	0	0	1	0	0	0
0	1	2	1	2	0	0	0	0	0	0	0	0	0	0	1	4	0	0	0	0	0	0	1	0
0	0	2	2	1	1	1	0	0	0	7	5	0	0	0	12	14	3	0	0	1	1	0	0	0
0	0	2	2	1	1	0	0	1	0	1	0	0	1	0	3	9	0	0	0	0	0	0	0	0
0	0	1	1	1	0	0	1	1	0	0	0	1	1	0	4	0	3	0	0	0	0	0	0	0
0	0	2	2	1	0	0	0	0	0	0	0	0	0	0	0	0	0	0	0	0	0	0	0	0
0	0	1	1	1	1	0	0	1	0	3	0	0	1	0	5	7	5	0	0	0	1	0	0	0
0	0	2	1	2	1	1	1	1	1	8	3	2	1	1	11	18	8	0	0	0	0	0	0	0
0	1	2	1	2	1	0	0	1	1	4	0	0	2	1	2	2	2	0	0	0	1	0	1	0
0	0	2	2	1	1	1	1	1	0	6	2	2	1	0	7	11	8	0	0	0	0	0	0	0
0	1	2	1	1	1	1	0	0	0	1	3	0	0	0	8	3	2	0	0	0	1	1	0	0
0	0	1	1	1	1	1	0	1	0	4	1	0	1	0	4	5	0	0	0	0	0	0	0	0
0	0	1	1	2	1	1	0	1	0	3	1	0	1	0	6	6	0	0	0	0	0	0	0	0
0	0	2	1	1	1	1	0	1	0	3	1	0	5	0	11	13	0	0	0	0	0	0	0	0
0	0	2	1	1	1	1	1	1	0	2	3	1	3	0	11	4	3	0	0	0	0	0	0	0
0	0	2	1	1	0	1	0	0	0	0	1	0	0	0	2	1	0	0	0	0	0	0	0	0
0	0	2	1	2	1	0	0	1	0	3	0	0	5	0	7	1	0	0	0	0	1	0	0	0
0	0	2	2	2	1	1	1	1	1	4	6	1	2	1	8	6	2	0	0	0	0	0	0	0
0	0	2	1	2	0	0	0	0	0	0	0	0	0	0	0	0	0	0	0	0	0	0	0	0
0	0	1	2	2	1	1	1	0	0	5	5	8	0	0	8	14	10	0	0	0	0	0	0	0
0	0	2	2	2	1	1	1	0	0	4	3	5	0	0	2	7	6	0	0	0	0	0	0	0
0	0	2	1	1	0	0	0	1	0	0	0	0	1	0	2	0	0	0	0	0	0	0	0	0
0	1	2	2	2	1	0	0	1	0	5	0	0	1	0	7	6	0	0	0	0	0	1	1	0
0	0	2	2	1	0	1	0	0	0	0	1	0	0	0	2	1	0	0	0	0	0	0	0	0
0	0	1	2	2	0	0	0	0	0	0	0	0	0	0	1	0	0	0	0	0	0	0	0	0
0	0	2	2	1	1	0	0	0	0	1	0	0	0	0	2	6	0	0	0	0	0	0	0	0
0	0	2	2	2	1	1	1	1	0	7	2	1	8	0	12	14	2	0	0	0	0	0	0	0
0	0	1	1	1	0	0	0	0	0	0	0	0	0	0	0	0	0	0	0	0	0	0	0	0
0	0	1	1	2	1	1	1	1	0	4	1	1	2	0	3	7	8	0	0	0	0	0	0	0
0	0	1	1	1	1	1	0	0	0	1	1	0	0	0	2	1	0	0	0	0	0	0	0	0
0	0	2	1	1	1	1	0	0	0	1	1	0	0	0	2	2	0	0	0	0	0	0	0	0
0	0	1	1	2	1	0	0	0	0	1	0	0	0	0	0	2	0	0	0	0	0	0	0	0
0	0	2	2	1	0	0	0	0	0	0	0	0	0	0	0	0	0	0	0	0	0	0	0	0
0	0	2	2	2	1	1	1	1	0	6	2	1	6	0	13	8	5	0	0	0	0	0	0	0
0	1	1	1	1	1	1	0	1	0	5	1	0	1	0	6	19	4	0	0	0	0	0	0	0
0	0	2	1	2	0	0	0	0	0	0	0	0	0	0	2	6	0	0	0	0	0	0	0	0
0	0	1	1	2	0	0	0	0	0	0	0	0	0	0	5	0	0	0	0	0	0	0	0	0
0	0	2	1	1	1	0	0	1	0	1	0	0	6	0	14	1	0	0	0	0	0	0	0	0
0	0	1	2	1	1	0	0	1	0	8	0	0	1	0	3	17	0	0	0	0	0	0	0	0
0	0	2	1	2	1	1	0	1	0	9	3	0	2	0	6	15	4	0	0	0	0	0	0	0
0	0	1	1	1	0	0	0	0	0	0	0	0	0	0	0	0	0	0	0	0	0	0	0	0
0	0	2	1	1	0	0	0	0	0	0	0	0	0	0	1	3	0	0	0	0	0	0	0	0
0	0	2	1	1	0	0	0	0	0	0	0	0	0	0	3	2	0	0	0	0	0	0	0	0
0	0	1	2	1	1	1	0	0	1	4	2	0	0	1	3	5	0	0	0	0	0	0	0	0
0	0	1	1	2	0	1	0	0	0	0	1	0	0	0	1	0	0	0	0	0	0	0	0	0
0	0	1	2	1	1	1	1	1	1	6	8	1	1	1	15	14	2	0	0	0	0	0	0	0
0	0	2	2	1	1	0	0	1	0	1	0	0	1	0	2	2	0	0	0	0	0	0	0	0
0	0	2	1	1	0	0	0	0	0	0	0	0	0	0	0	0	0	0	0	0	0	0	0	0
0	1	2	2	1	0	0	0	0	0	0	0	0	0	0	0	0	0	0	0	0	0	0	0	0
0	0	1	1	1	1	1	1	1	1	12	7	5	3	4	13	24	14	0	0	0	0	0	0	0
0	0	2	1	2	1	0	0	0	0	1	0	0	0	0	2	9	1	0	0	0	0	0	0	0
0	1	1	1	1	1	1	1	1	0	1	3	1	3	0	16	11	7	0	0	0	0	0	0	0
0	1	1	1	2	1	0	0	1	0	5	0	0	1	0	2	6	0	0	0	0	0	0	1	0
0	0	1	2	1	1	1	0	1	0	1	3	0	1	0	7	4	0	0	0	0	0	0	0	0
1	1	2	1	1	0	1	0	0	1	0	1	0	0	2	5	8	0	0	0	0	0	0	1	1
0	0	1	2	1	0	0	0	0	0	0	0	0	0	0	0	0	0	0	0	0	0	0	0	0
0	1	2	2	1	1	1	0	1	1	1	1	0	2	2	5	0	0	0	0	0	1	0	0	0
0	0	2	2	2	1	1	1	1	1	9	3	6	3	1	12	17	12	0	0	0	0	0	0	0
0	0	1	2	2	1	1	0	1	0	5	2	0	1	0	8	7	0	0	0	0	0	0	0	0
0	0	2	1	2	0	1	0	1	0	0	5	0	3	0	13	0	0	0	0	0	1	0	0	0
0	0	1	2	1	1	1	1	1	1	11	3	2	1	2	7	29	19	0	0	0	1	0	0	0
0	0	1	1	1	1	0	0	0	0	6	0	0	0	0	2	12	0	0	0	0	0	0	1	0
0	0	1	1	2	0	0	0	0	0	0	0	0	0	0	0	1	2	0	0	0	0	0	0	0
0	1	2	2	2	0	0	0	0	0	0	0	0	0	0	1	0	0	0	0	0	0	1	1	0
0	0	1	2	1	0	0	0	1	0	0	0	0	1	0	3	0	0	0	0	0	0	0	0	0
0	0	1	2	2	0	0	0	0	0	0	0	0	0	0	0	0	0	0	0	0	0	0	0	0
0	1	2	1	2	1	1	1	1	1	15	11	2	4	10	15	16	6	0	0	0	0	1	1	0
0	1	2	2	2	1	0	0	0	0	1	0	0	0	0	3	3	7	0	0	0	0	0	1	0
0	0	2	1	1	1	1	1	1	1	7	3	6	2	1	7	10	12	0	0	0	0	0	0	0
0	0	2	1	1	1	1	1	1	1	9	4	3	3	1	12	23	8	0	0	0	0	0	1	0
0	0	2	2	2	0	0	0	0	1	0	0	0	0	1	0	0	0	0	0	0	0	0	0	0
0	0	1	1	1	1	0	0	1	1	3	0	0	1	3	2	3	0	0	0	0	0	0	0	0
0	0	2	1	1	1	0	0	1	0	2	0	0	1	0	3	6	2	0	0	0	0	0	0	0
0	0	1	2	1	1	0	0	1	0	1	0	0	1	0	1	1	0	0	0	0	0	0	0	0
0	1	2	1	2	1	1	1	1	0	4	2	1	2	0	4	6	5	0	0	0	0	0	1	0
0	0	2	1	2	1	1	1	1	0	1	2	2	1	0	3	2	4	0	0	0	0	0	0	0
0	0	1	2	2	0	0	0	0	0	0	0	0	0	0	2	1	0	0	0	0	0	0	0	0
0	0	1	2	2	1	1	1	1	0	8	1	4	4	0	7	20	8	0	0	0	0	0	0	0
0	0	2	2	2	1	1	0	0	1	7	5	0	0	1	6	16	0	0	0	0	0	0	0	0
0	0	2	1	1	1	0	1	0	0	3	0	3	0	0	2	5	6	0	0	0	0	0	0	0
0	0	1	2	1	1	1	0	0	1	1	1	0	0	1	1	4	0	0	0	0	1	0	0	0
0	1	1	2	2	1	1	0	1	0	7	1	0	2	0	6	16	2	0	0	0	0	1	0	0
0	1	2	2	1	1	1	0	1	0	3	3	0	1	0	4	2	0	0	0	0	1	0	0	0
0	1	1	2	2	0	0	0	1	0	0	0	0	1	0	3	0	0	0	0	0	0	0	1	0
0	0	1	1	1	1	1	1	0	1	3	2	2	0	1	5	17	6	0	0	0	0	0	0	0
0	0	2	1	2	1	1	1	0	1	13	3	2	0	1	6	23	6	0	0	0	0	0	0	0
0	0	2	1	2	1	1	1	1	1	6	3	1	1	1	8	13	4	0	0	0	0	0	0	0
0	0	1	1	2	1	0	0	1	0	2	0	0	3	0	7	2	0	0	0	0	0	0	1	0
0	0	2	2	2	1	1	0	1	0	5	4	0	1	0	9	16	0	0	0	0	0	0	0	0
0	0	2	1	1	1	1	1	1	0	8	3	1	1	0	11	17	2	0	0	0	0	0	0	0
0	1	2	2	1	1	1	0	0	0	3	1	0	0	0	4	10	0	0	0	0	0	0	1	0
0	0	2	1	1	1	1	0	0	0	2	1	0	0	0	3	2	0	0	0	0	0	0	0	0
0	1	1	1	2	0	0	0	0	0	0	0	0	0	0	0	0	0	0	0	0	0	0	0	0
0	0	2	1	1	1	1	1	0	0	7	4	3	0	0	6	9	1	0	0	0	1	0	0	0
0	1	1	2	2	1	1	1	0	0	7	3	2	0	0	5	11	3	0	0	0	1	0	0	0
0	0	2	1	2	1	1	1	1	0	7	1	1	2	0	3	10	3	0	0	0	1	0	0	0
0	0	1	2	1	0	0	0	0	0	0	0	0	0	0	0	0	0	0	0	0	0	0	0	0
0	0	1	1	1	0	0	0	0	0	0	0	0	0	0	5	4	5	0	0	0	0	0	0	0
0	1	1	1	1	0	0	0	0	0	0	0	0	0	0	1	2	0	0	0	0	0	0	0	0
0	0	2	2	2	1	1	0	0	1	4	3	0	0	1	6	4	0	0	0	0	0	0	0	0
0	1	2	2	1	1	1	1	1	1	11	4	1	2	1	6	13	2	0	0	0	0	0	0	0
0	0	2	1	1	1	1	1	1	0	8	2	3	1	0	7	19	6	0	0	0	0	0	0	0
0	1	2	1	1	1	0	0	1	0	4	0	0	3	0	9	9	0	0	0	0	0	0	1	0
0	0	2	2	1	1	1	0	1	0	2	3	0	1	0	6	7	0	0	0	0	1	0	0	0
0	0	2	1	1	1	1	0	1	0	3	3	0	4	0	11	8	2	0	0	0	0	0	0	0
0	1	2	1	1	1	1	1	0	1	3	3	1	0	1	5	2	2	0	0	0	0	0	1	0
0	0	1	2	2	0	0	0	0	0	0	0	0	0	0	3	1	0	0	0	0	0	0	0	0
0	0	1	1	1	0	0	0	0	0	0	0	0	0	0	0	0	0	0	0	0	0	0	0	0
0	0	2	1	1	1	1	0	0	1	1	1	0	0	1	1	0	0	0	0	0	0	0	1	0
0	1	2	1	2	1	0	0	1	0	6	0	0	2	0	7	7	5	0	0	0	0	0	0	0
0	0	2	1	2	0	0	0	0	0	0	0	0	0	0	0	0	0	0	0	0	0	0	0	0
0	0	1	1	1	1	1	0	0	0	5	1	0	0	0	3	9	0	0	0	0	0	0	0	0
0	0	2	2	2	1	0	0	0	0	4	0	0	0	0	0	5	4	0	0	0	0	0	0	0
0	0	2	1	1	1	1	0	0	1	7	12	0	0	4	20	10	0	0	0	0	1	0	0	0
0	0	2	1	1	0	0	0	0	0	0	0	0	0	0	1	0	0	0	0	0	0	0	0	0
0	0	2	1	1	0	0	0	0	0	0	0	0	0	0	0	1	0	0	0	0	0	1	0	0
0	0	2	2	2	0	1	0	0	0	0	1	0	0	0	2	0	0	0	0	0	0	0	0	0
0	0	1	2	1	0	0	0	0	0	0	0	0	0	0	2	4	0	0	0	0	0	0	0	0
0	0	2	1	1	0	0	0	0	0	0	0	0	0	0	0	0	0	0	0	0	0	0	0	0
0	0	1	1	1	1	1	0	0	0	7	3	0	0	0	9	16	0	0	0	0	0	0	0	0
0	1	2	1	2	1	1	0	0	0	2	1	0	0	0	6	16	2	0	0	0	1	0	0	0
0	0	1	2	2	0	1	0	1	0	0	1	0	1	0	2	0	0	0	0	0	0	0	0	0
0	0	1	1	2	1	1	0	1	0	5	1	0	1	0	3	20	0	0	0	0	0	0	0	0
0	1	2	1	2	1	1	0	1	0	2	3	0	1	0	5	3	0	0	0	0	0	0	1	0
0	0	2	2	1	1	0	0	0	0	1	0	0	0	0	1	3	1	0	0	0	0	0	0	0
0	0	2	1	2	1	1	0	1	1	9	1	0	5	1	9	13	1	0	0	0	0	0	0	0
0	1	2	1	1	1	0	0	1	0	5	0	0	3	0	7	12	0	0	0	0	0	0	1	0
0	0	2	1	1	1	1	0	1	0	7	9	0	2	0	13	9	0	0	0	0	1	0	0	0
0	1	1	2	2	1	0	0	1	0	1	0	0	1	0	3	2	0	0	0	0	0	0	0	0
0	0	2	1	1	1	1	1	1	1	8	9	1	1	1	18	23	12	0	0	0	1	0	0	0
0	0	2	1	1	1	1	0	1	0	3	2	0	1	0	9	4	0	0	0	0	0	0	0	0
0	1	2	1	1	1	1	0	0	0	6	6	0	0	0	15	7	0	0	0	0	1	0	0	0
0	0	2	1	2	1	1	1	1	0	7	9	7	3	0	20	18	12	0	0	0	0	0	0	0
0	0	1	1	2	0	0	0	0	0	0	0	0	0	0	1	0	0	0	0	0	0	0	0	0
0	0	2	1	2	1	1	0	0	0	8	3	0	0	0	7	14	3	0	0	0	0	0	0	0
0	0	1	1	2	1	1	1	0	0	9	1	1	0	0	7	16	2	0	0	0	0	0	0	0
0	0	1	1	1	1	1	0	0	0	1	4	0	0	0	8	10	0	0	0	0	1	0	0	0
0	0	1	2	1	1	1	0	1	0	4	1	0	3	0	13	9	1	0	0	0	0	0	0	0
0	0	2	2	1	1	1	0	0	0	3	5	0	0	0	8	4	0	0	0	0	0	0	0	0
0	0	2	2	1	1	0	0	1	0	4	0	0	1	0	2	6	0	0	0	0	0	0	0	0
0	0	1	1	2	1	1	0	0	0	2	1	0	0	0	10	4	0	0	0	0	0	0	0	0
0	0	2	2	2	0	0	0	0	1	0	0	0	0	1	3	3	2	0	0	0	0	0	1	0
1	0	2	2	1	0	0	0	1	1	0	0	0	3	6	2	2	1	0	0	0	0	0	0	0
0	0	2	2	1	1	1	1	1	1	12	9	7	3	4	14	14	15	0	0	0	0	0	0	0
0	0	2	2	1	0	0	0	0	0	0	0	0	0	0	1	10	2	0	0	0	0	0	0	0
0	0	2	1	1	1	0	1	0	0	2	0	1	0	0	3	6	4	0	0	0	0	0	0	0
0	0	2	1	1	1	1	0	1	0	7	8	0	2	0	18	16	0	0	0	0	0	0	0	0
0	0	1	1	1	1	1	1	0	1	8	2	2	0	1	4	8	1	0	0	0	0	0	0	0
0	1	2	1	1	1	1	0	1	1	4	5	0	1	1	14	3	0	0	0	0	1	0	1	0
0	1	2	1	1	1	0	0	0	0	1	0	0	0	0	2	3	0	0	0	0	0	0	0	0
0	0	2	1	2	1	0	0	0	0	2	0	0	0	0	2	4	0	0	0	0	0	0	0	0
0	0	1	1	1	1	1	0	0	0	5	4	0	0	0	10	9	0	0	0	0	0	0	0	0
0	1	2	1	1	1	1	0	1	0	2	5	0	1	0	8	2	0	0	0	0	0	0	0	0
0	0	2	1	2	1	1	0	0	1	2	5	0	0	1	7	2	0	0	0	0	1	0	0	0
0	0	1	1	2	1	0	1	0	0	2	0	1	0	0	2	6	4	0	0	0	0	0	0	0
0	1	2	1	1	1	1	0	1	1	5	3	0	2	2	7	11	2	0	0	0	0	0	1	0
0	0	1	2	1	1	1	0	1	0	1	1	0	3	0	10	1	0	0	0	0	0	0	0	0
0	0	1	1	1	1	1	0	1	1	3	3	0	2	1	11	4	0	0	0	0	0	0	0	0
0	1	2	2	1	1	1	0	0	0	3	1	0	0	0	1	4	0	0	0	0	0	0	1	0
0	0	1	1	1	1	1	0	0	0	2	3	0	0	0	11	2	0	0	0	0	0	0	0	0
0	0	1	2	2	0	0	0	0	1	0	0	0	0	1	1	0	0	0	0	0	0	1	0	0
0	0	1	1	2	1	1	0	1	0	4	1	0	2	0	7	6	0	0	0	0	0	0	0	0
0	0	2	2	1	0	0	0	0	0	0	0	0	0	0	0	4	0	0	0	0	0	0	0	0
0	0	2	1	2	1	1	0	1	0	5	4	0	3	0	6	9	2	0	0	0	0	0	0	0
0	0	1	2	1	1	1	0	1	0	2	6	0	2	0	14	2	0	0	0	0	0	0	0	0
0	0	2	1	2	1	1	0	1	0	1	2	0	1	0	4	2	0	0	0	0	0	0	0	0
0	0	2	1	1	1	1	0	1	0	3	3	0	1	0	10	5	0	0	0	0	1	0	0	0
0	0	2	1	1	1	1	1	1	0	6	1	1	2	0	11	9	2	0	0	0	0	0	0	0
0	0	1	1	2	0	0	0	1	0	0	0	0	1	0	3	1	0	0	0	0	0	0	0	0
0	0	2	1	2	1	1	0	1	1	6	3	0	2	1	9	9	0	0	0	0	0	0	0	0
0	0	1	2	1	0	1	0	1	0	0	2	0	1	0	5	0	0	0	0	0	0	0	0	0
0	0	2	1	1	0	0	0	0	0	0	0	0	0	0	0	0	0	0	0	0	0	0	0	0
0	0	1	2	1	1	1	0	1	0	2	2	0	1	0	4	7	2	0	0	0	0	0	0	0
0	1	2	1	1	0	1	0	1	1	0	3	0	1	1	4	2	0	0	0	0	0	0	1	0
0	0	1	2	2	0	0	0	0	0	0	0	0	0	0	0	0	0	0	0	0	0	0	0	0
0	1	2	1	2	0	0	0	0	0	0	0	0	0	0	2	2	0	0	0	0	0	0	0	0
0	0	1	1	1	1	1	0	1	1	13	2	0	6	2	12	19	0	0	0	0	0	0	0	0
0	0	2	1	2	1	1	1	0	0	3	2	1	0	0	7	7	7	0	0	0	0	0	0	0
0	0	2	2	1	0	1	0	0	1	0	1	0	0	1	2	0	0	0	0	0	0	0	0	0
0	0	1	2	2	1	1	1	1	0	5	1	1	2	0	6	11	2	0	0	0	0	0	0	0
0	0	2	1	2	1	0	0	1	1	4	0	0	4	1	11	3	0	0	0	0	0	0	0	0
0	0	2	2	2	1	1	1	0	1	7	8	1	0	3	14	11	6	0	0	0	1	0	0	0
0	0	1	1	1	1	1	0	1	0	2	1	0	1	0	2	2	0	0	0	0	0	0	0	0
0	1	1	1	1	1	0	0	1	0	1	0	0	1	0	4	6	5	0	0	0	0	0	0	0
0	0	1	1	1	1	1	0	1	0	2	1	0	1	0	2	2	0	0	0	0	0	0	0	0
0	0	1	2	1	1	1	1	0	1	5	9	6	0	2	7	7	9	0	0	0	0	0	0	0
0	0	1	2	2	1	1	1	1	0	4	3	1	2	0	7	10	2	0	0	0	0	0	0	0
0	0	2	1	1	0	0	0	0	0	0	0	0	0	0	0	0	0	0	0	0	0	0	0	0
0	0	1	2	2	1	1	0	1	0	5	3	0	3	0	11	12	1	0	0	0	0	0	0	0
0	1	1	1	1	0	0	0	0	0	0	0	0	0	0	2	0	0	0	0	0	0	0	0	0
0	0	2	2	1	1	1	0	0	0	5	3	0	0	0	12	13	0	0	0	0	0	0	0	0
0	0	1	2	1	1	0	1	1	0	7	0	5	2	0	4	8	7	0	0	0	0	0	0	0
0	0	1	2	1	0	1	0	1	0	0	1	0	1	0	4	0	0	0	0	0	0	0	0	0
0	0	2	1	2	1	1	1	1	0	12	6	1	1	0	13	32	3	0	0	0	1	0	0	0
1	0	2	2	1	1	1	0	1	0	4	4	0	1	0	10	7	0	0	0	0	0	0	0	1
0	0	1	1	1	0	1	0	1	0	0	1	0	2	0	4	1	0	0	0	0	1	0	0	0
0	0	2	1	1	0	1	0	1	0	0	2	0	1	0	5	0	0	0	0	0	1	0	0	0
0	0	1	1	2	1	1	0	0	0	3	1	0	0	0	1	1	1	0	0	0	0	0	0	0
0	0	2	1	1	1	1	0	1	1	8	1	0	3	3	4	11	4	0	0	0	1	0	0	0
0	0	1	1	1	1	1	1	1	0	2	2	1	1	0	12	20	10	0	0	0	0	0	0	0
0	0	2	1	1	1	1	1	0	0	16	2	2	0	0	7	20	5	0	0	0	0	0	0	0
0	0	1	1	1	1	0	0	1	0	4	0	0	1	0	3	4	0	0	0	0	0	0	0	0
0	0	2	1	2	1	1	0	1	0	1	3	0	1	0	9	5	2	0	0	0	0	0	1	0
0	0	2	1	2	1	1	1	1	0	17	5	3	8	0	20	20	5	0	0	0	0	0	0	0
0	0	1	2	2	0	1	1	1	0	0	2	4	1	0	6	6	4	0	0	0	0	0	0	0
0	0	2	1	1	1	1	1	1	1	4	1	2	1	1	6	25	11	0	0	1	1	0	0	0
0	0	2	1	1	1	0	1	1	0	3	0	1	1	0	4	6	2	0	0	0	0	0	0	0
0	1	1	1	1	1	0	0	0	0	1	0	0	0	0	0	2	0	0	0	0	0	0	0	0
0	1	1	1	1	1	1	0	0	0	6	4	0	0	0	8	8	0	0	0	0	0	0	1	0
0	0	2	1	2	1	1	0	0	0	1	4	0	0	0	5	2	0	0	0	0	0	0	0	0
0	0	1	1	2	1	0	0	0	0	2	0	0	0	0	0	0	1	0	0	0	0	0	0	0
0	0	2	1	1	1	1	0	1	0	11	2	0	2	0	15	19	8	0	0	0	1	0	0	1
0	0	1	2	2	0	0	0	0	0	0	0	0	0	0	0	0	0	0	0	0	0	0	0	0
0	0	2	2	2	1	1	0	1	0	2	3	0	1	0	10	4	1	0	0	0	0	0	0	0
0	0	1	2	1	1	1	0	1	1	4	3	0	6	1	13	3	0	0	0	0	0	0	0	0
0	0	2	2	1	1	1	0	0	0	1	1	0	0	0	2	1	0	0	0	0	0	0	0	0
0	1	2	1	1	0	0	0	1	0	0	0	0	1	0	4	0	0	0	0	0	0	0	0	0
0	0	2	1	2	0	1	0	0	0	0	1	0	0	0	3	0	0	0	0	0	0	0	0	0
0	0	1	2	1	0	0	0	1	0	0	0	0	1	0	0	0	0	0	0	0	0	0	0	0
0	1	2	1	2	1	0	0	1	0	1	0	0	3	0	10	7	2	0	0	0	0	0	1	0
0	0	2	1	2	1	0	0	0	0	2	0	0	0	0	0	2	0	0	0	0	0	0	0	0
0	0	2	1	2	1	1	1	0	0	11	3	1	0	0	7	17	1	0	0	0	0	0	0	0
0	0	2	1	1	1	1	1	1	0	5	1	1	3	0	7	8	0	0	0	0	1	0	0	0
0	0	2	2	1	1	1	1	0	1	9	8	1	0	1	11	18	5	0	0	0	0	0	0	0
0	0	1	1	2	1	1	0	1	1	9	4	0	1	1	7	10	1	0	0	0	0	0	0	0
0	0	1	1	1	1	1	0	0	0	1	3	0	0	0	6	10	0	0	0	0	0	0	0	0
0	0	1	2	2	0	0	0	0	0	0	0	0	0	0	0	0	0	0	0	0	0	0	0	0
0	0	2	1	1	1	1	0	1	0	4	2	0	3	0	8	11	0	0	0	0	0	0	0	0
0	0	2	2	2	1	1	0	1	1	10	3	0	4	2	10	14	0	0	0	0	0	0	0	0
0	0	1	1	2	1	1	1	0	0	4	2	5	0	0	2	5	9	0	0	0	0	0	0	0
0	0	2	2	1	1	0	0	1	0	1	0	0	1	0	1	1	0	0	0	0	0	0	0	0
0	0	2	1	1	1	1	1	1	0	15	5	11	1	0	11	21	17	0	0	0	0	0	0	0
0	0	1	2	1	1	0	0	0	0	1	0	0	0	0	1	8	2	0	0	0	0	0	1	0
0	0	1	1	1	0	0	0	0	0	0	0	0	0	0	2	3	3	0	0	0	0	0	0	0
0	0	2	2	1	0	0	0	0	0	0	0	0	0	0	0	0	0	0	0	0	0	0	0	0
0	1	1	2	1	1	0	0	1	0	3	0	0	1	0	3	6	0	0	0	0	0	0	1	0
0	0	1	1	1	1	1	0	0	0	2	2	0	0	0	2	1	0	0	0	0	0	0	0	0
0	1	2	1	1	1	1	0	1	1	3	3	0	3	1	16	4	0	0	0	0	0	0	1	0
0	0	2	2	1	0	0	0	0	0	0	0	0	0	0	0	0	0	0	0	0	0	0	0	0
0	0	2	1	1	1	1	0	1	0	1	1	0	1	0	4	2	0	0	0	0	0	0	0	0
0	0	1	1	1	1	1	0	0	0	5	2	0	0	0	5	11	2	0	0	0	0	0	0	0
0	0	1	1	1	1	1	0	1	0	3	8	0	2	0	19	4	0	0	0	0	0	0	0	0
0	0	1	2	2	1	0	0	1	0	1	0	0	1	0	4	1	0	0	0	0	0	0	0	0
0	0	2	1	2	0	1	0	0	0	0	2	0	0	0	5	5	4	0	0	0	0	0	0	0
0	0	2	1	1	1	1	0	1	0	2	1	0	4	0	10	5	0	0	0	0	0	0	0	0
0	0	1	2	1	1	1	1	1	0	11	7	1	1	0	9	17	2	0	0	0	0	0	0	0
0	0	1	2	1	0	0	0	0	0	0	0	0	0	0	0	0	0	0	0	0	0	0	0	0
0	0	2	1	2	0	0	0	0	0	0	0	0	0	0	3	3	0	0	0	0	0	0	0	0
0	0	1	1	1	0	0	0	0	0	0	0	0	0	0	1	0	0	0	0	0	0	0	0	0
0	0	1	2	1	1	1	0	0	1	3	2	0	0	2	3	9	0	0	0	0	0	0	0	0
0	0	1	1	2	1	1	1	0	1	7	6	1	0	1	12	11	3	0	0	0	0	0	0	0
0	0	2	1	2	1	1	1	1	1	3	2	2	5	1	11	5	3	0	0	1	0	0	1	0
0	0	1	2	1	1	1	0	1	1	8	5	0	4	4	9	5	0	0	0	0	1	0	0	0
0	0	2	1	2	1	1	0	0	0	1	1	0	0	0	4	2	0	0	0	0	0	0	0	0
0	0	1	2	1	0	0	0	0	0	0	0	0	0	0	2	1	0	0	0	0	0	0	0	1
0	0	2	1	1	1	1	0	0	0	7	5	0	0	0	10	13	0	0	0	0	0	0	0	0
0	1	1	2	2	1	1	0	1	0	2	4	0	1	0	7	2	0	0	0	0	0	0	1	0
0	0	2	1	2	1	1	0	1	1	1	4	0	1	1	4	2	0	0	0	0	0	0	0	0
0	0	1	2	1	0	0	0	1	1	0	0	0	1	2	2	0	0	0	0	0	0	0	0	0
0	1	2	2	2	1	1	0	0	1	4	4	0	0	1	5	7	0	0	0	0	1	0	0	0
0	1	1	1	1	1	1	0	0	0	1	5	0	0	0	12	2	0	0	0	0	0	0	0	0
0	0	2	1	1	1	1	0	1	0	1	2	0	1	0	6	4	0	0	0	0	0	0	0	0
0	0	2	2	2	1	1	0	1	1	4	1	0	1	1	7	12	0	0	0	0	0	0	0	0
0	0	2	1	2	1	0	0	1	0	4	0	0	1	0	3	10	4	0	0	0	1	0	0	0
0	0	1	1	1	0	0	0	0	0	0	0	0	0	0	1	0	0	0	0	0	0	0	0	0
0	0	1	1	1	1	1	0	1	0	1	1	0	1	0	6	2	0	0	0	0	0	0	0	0
0	0	2	2	1	0	0	0	0	0	0	0	0	0	0	0	0	0	0	0	0	0	0	0	0
0	1	1	1	1	1	0	1	0	0	4	0	2	0	0	0	6	7	0	0	0	0	0	0	0
0	0	2	2	2	1	0	0	1	1	1	0	0	2	1	7	5	1	0	0	0	0	0	0	0
1	0	1	1	1	1	1	1	1	0	12	6	1	2	0	14	21	2	0	0	0	0	0	0	0
0	1	2	1	1	1	0	0	1	0	2	0	0	1	0	1	3	0	0	0	0	0	0	0	0
1	1	1	2	1	0	0	0	1	0	0	0	0	1	0	6	2	0	0	0	0	0	0	1	1
0	0	1	1	1	1	0	0	1	1	2	0	0	3	81	11	3	0	0	0	0	0	0	0	0
0	1	1	2	2	1	1	0	0	1	5	3	0	0	1	3	6	0	0	0	0	0	0	0	0
0	0	1	1	1	0	0	0	0	0	0	0	0	0	0	0	0	0	0	0	0	0	0	0	0
0	0	1	2	2	0	0	0	0	0	0	0	0	0	0	4	8	0	0	0	0	0	0	0	0
0	0	1	2	2	1	0	0	0	0	1	0	0	0	0	5	2	0	0	0	0	0	0	0	0
0	0	1	1	2	1	1	1	1	0	4	2	1	1	0	3	4	1	0	0	0	0	0	0	0
0	0	2	1	1	1	1	1	1	1	4	4	1	1	3	8	9	6	0	0	0	0	0	0	0
0	0	1	1	1	0	1	0	1	0	0	1	0	1	0	1	0	0	0	0	0	0	0	0	0
1	1	2	1	2	1	1	0	1	1	4	5	0	3	1	10	9	0	0	0	0	0	0	1	0
0	0	2	1	1	1	1	0	1	0	4	1	0	3	0	12	11	0	0	0	0	0	0	0	0
0	1	2	2	1	1	1	0	1	1	9	1	0	1	2	2	14	0	0	0	0	0	0	0	0
0	0	2	2	1	0	0	0	0	0	0	0	0	0	0	0	0	0	0	0	0	0	0	0	0
0	0	1	1	2	1	1	0	1	0	2	1	0	1	0	2	4	0	0	0	0	0	0	0	0
0	0	1	2	2	1	0	1	0	0	4	0	1	0	0	0	8	2	0	0	0	0	0	0	0
0	0	2	2	1	1	1	0	1	0	3	3	0	2	0	6	3	0	0	0	0	0	0	0	0
0	0	2	1	1	1	1	1	1	1	13	1	1	3	1	12	18	12	0	0	0	0	0	0	0
0	0	2	1	2	1	1	0	1	0	3	2	0	2	0	5	14	0	0	0	0	0	0	0	0
0	0	2	1	2	0	0	0	0	0	0	0	0	0	0	0	0	0	0	0	0	0	0	0	0
0	0	2	1	2	1	1	0	0	0	1	2	0	0	0	5	0	0	0	0	0	0	0	0	0
0	0	1	1	1	1	1	1	0	0	6	1	1	0	0	7	12	6	0	0	0	0	0	0	0
0	0	1	2	2	0	0	1	0	0	0	0	1	0	0	2	1	1	0	0	1	0	0	1	0
0	0	2	1	1	1	1	1	1	0	7	2	2	1	0	3	4	2	0	0	0	0	0	0	0
0	0	1	2	2	1	0	0	1	0	1	0	0	4	0	4	1	0	0	0	0	0	0	1	0
0	0	2	1	1	0	0	0	0	0	0	0	0	0	0	0	0	0	0	0	0	0	0	0	0
0	0	2	2	1	0	0	0	0	0	0	0	0	0	0	4	2	0	0	0	0	0	0	0	0
0	1	2	1	1	1	1	1	1	0	18	9	1	4	0	25	36	7	0	0	0	0	0	1	0
0	0	1	2	1	1	0	1	0	0	1	0	1	0	0	1	1	2	0	0	0	0	0	0	0
0	1	2	2	1	1	0	1	1	1	4	0	1	1	1	10	12	5	0	0	0	0	0	0	0
0	0	2	1	1	1	1	0	0	1	1	1	0	0	2	2	1	0	0	0	0	0	0	1	0
0	0	1	2	1	0	1	0	1	0	0	2	0	2	0	5	0	2	0	0	0	0	0	0	0
0	0	1	1	1	0	0	0	0	0	0	0	0	0	0	3	7	0	0	0	0	0	0	0	0
0	0	1	1	2	0	1	0	0	0	0	1	0	0	0	6	4	1	0	0	0	0	0	0	0
0	1	1	1	2	0	1	0	1	0	0	3	0	1	0	8	1	0	0	0	0	0	0	1	0
1	0	1	1	2	0	0	1	0	0	0	0	2	0	0	0	1	2	0	0	0	0	0	0	0
0	0	1	1	2	1	1	0	0	0	2	3	0	0	0	8	1	3	0	0	0	0	0	0	0
0	0	1	1	2	1	1	0	1	0	3	1	0	2	0	7	7	0	0	0	0	0	0	0	0
0	0	1	1	1	0	1	0	1	0	0	2	0	4	0	11	0	0	0	0	0	1	0	0	0
0	1	2	1	2	1	1	1	1	1	3	4	3	2	1	10	9	6	0	0	0	0	0	0	0
0	0	2	1	2	1	0	0	1	0	6	0	0	7	0	13	11	0	0	0	0	0	0	1	0
0	0	1	1	1	1	1	0	0	0	12	10	0	0	0	9	18	0	0	0	0	1	0	1	0
0	0	2	2	1	1	1	0	1	0	7	3	0	1	0	10	6	0	0	0	0	0	0	0	0
0	0	2	2	2	1	1	0	1	0	5	5	0	3	0	11	12	0	0	0	0	1	0	0	0
0	0	2	2	2	0	0	0	0	0	0	0	0	0	0	0	0	0	0	0	0	0	0	0	0
0	0	2	1	1	1	1	1	1	1	12	6	1	2	1	18	25	5	0	0	0	1	0	0	0
0	0	2	2	1	1	1	0	1	0	4	1	0	1	0	7	18	5	0	0	0	0	0	0	0
0	0	2	2	1	1	1	0	0	0	1	1	0	0	0	0	0	0	0	0	0	0	0	0	0
0	0	1	1	1	0	0	0	0	1	0	0	0	0	1	0	0	0	0	0	0	0	0	0	0
0	0	1	2	1	1	0	0	1	0	3	0	0	2	0	3	5	0	0	0	0	0	0	0	0
0	0	2	1	2	1	1	1	1	1	9	3	2	2	1	10	24	4	0	0	0	1	0	1	0
0	1	2	1	1	1	1	0	0	1	3	6	0	0	2	9	3	0	0	0	0	0	0	0	0
0	1	2	2	2	1	1	0	1	1	3	2	0	2	3	6	3	0	0	0	0	0	0	0	0
0	1	1	1	1	1	1	0	1	1	6	3	0	1	1	7	8	0	0	0	0	0	0	1	1
0	0	2	2	1	0	0	0	1	0	0	0	0	1	0	2	0	0	0	0	0	0	0	0	0
0	0	1	1	1	0	0	0	0	0	0	0	0	0	0	0	3	0	0	0	0	0	0	0	0
0	1	2	1	2	0	0	1	1	0	0	0	1	1	0	1	0	2	0	0	0	0	0	0	0
0	0	2	1	2	1	0	1	1	0	9	0	3	2	0	5	12	13	0	0	0	1	0	0	0
0	0	1	1	2	1	1	0	1	0	11	2	0	6	0	14	14	1	0	0	0	1	0	0	0
0	0	2	1	1	1	1	0	1	1	1	1	0	1	1	4	1	0	0	0	0	0	0	0	0
1	0	2	2	2	1	1	0	1	1	7	3	0	2	1	10	5	0	0	0	0	1	0	0	1
0	1	2	1	2	1	1	0	1	1	2	2	0	1	1	6	1	0	0	0	0	1	0	0	0
0	0	2	1	1	0	1	0	1	1	0	1	0	2	1	5	0	0	0	0	0	0	0	0	0
0	0	2	2	1	1	1	0	1	1	9	4	0	2	1	10	12	0	0	0	0	0	0	0	0
0	0	2	1	1	1	1	0	1	1	9	6	0	2	1	14	15	1	0	0	0	0	0	0	0
0	0	1	2	1	1	1	0	1	0	3	1	0	7	0	19	6	0	0	0	0	0	0	0	0
0	0	2	1	1	1	1	0	1	0	1	1	0	1	0	5	7	0	0	0	0	1	0	0	0
0	0	2	1	2	1	1	0	1	0	3	1	0	2	0	4	4	0	0	0	0	1	0	0	0
1	0	2	2	1	1	0	0	1	0	3	0	0	1	0	3	3	0	0	0	0	0	0	0	0
0	0	1	1	2	1	1	1	0	0	5	9	1	0	0	12	5	2	0	0	0	0	0	0	0
0	0	1	2	2	0	0	0	0	0	0	0	0	0	0	0	0	0	0	0	0	0	0	0	0
0	0	2	1	1	1	1	0	1	0	6	2	0	6	0	14	11	0	0	0	0	0	0	1	0
0	0	1	2	1	0	0	0	0	0	0	0	0	0	0	0	0	0	0	0	0	0	0	0	0
0	1	1	1	2	1	0	0	1	0	3	0	0	1	0	3	0	0	0	0	0	0	0	1	0
1	0	2	1	1	1	1	0	1	0	4	1	0	1	0	3	5	0	0	0	0	0	0	0	0
0	0	2	1	1	1	1	1	1	1	4	1	1	1	2	2	6	2	0	0	0	1	0	0	0
0	0	1	1	2	0	0	0	1	0	0	0	0	1	0	1	4	0	0	0	0	0	0	0	0
0	0	1	2	1	0	0	1	0	1	0	0	1	0	1	0	0	1	0	0	0	0	0	0	0
0	0	1	1	1	0	1	0	0	0	0	1	0	0	0	1	0	0	0	0	0	0	0	0	0
0	0	2	2	1	0	0	0	0	0	0	0	0	0	0	0	0	0	0	0	0	0	0	0	0
0	1	2	2	2	1	1	1	1	1	8	3	3	2	2	8	15	6	0	0	0	0	1	0	0
0	0	1	2	2	1	1	0	0	0	1	1	0	0	0	4	2	3	0	0	0	0	0	0	0
0	0	1	1	2	0	0	0	0	0	0	0	0	0	0	0	0	0	0	0	0	0	0	0	0
0	0	2	1	2	1	0	0	1	0	1	0	0	1	0	2	4	0	0	0	0	0	0	0	0
0	0	1	2	2	0	1	0	0	0	0	2	0	0	0	2	0	0	0	0	0	0	0	0	0
0	0	1	1	1	1	0	0	0	0	1	0	0	0	0	0	2	3	0	0	0	0	0	0	0
0	0	1	1	2	0	0	0	0	0	0	0	0	0	0	0	0	0	0	0	0	0	0	0	0
0	0	2	1	1	1	1	0	1	0	10	4	0	2	0	14	19	0	0	0	0	0	0	0	0
0	0	1	2	2	0	0	0	0	0	0	0	0	0	0	0	1	0	0	0	0	0	0	0	0
0	0	1	1	1	1	1	1	1	1	7	3	1	3	1	12	10	6	0	0	0	0	0	0	0
0	0	2	2	2	0	0	0	0	0	0	0	0	0	0	0	1	0	0	0	0	0	0	0	0
0	1	2	2	1	1	1	1	0	0	4	3	3	0	0	3	8	1	0	0	0	0	0	0	0
0	0	2	2	1	1	0	1	1	1	10	0	4	4	4	6	17	2	0	0	0	0	0	0	0
0	0	1	1	2	1	1	0	1	0	2	6	0	4	0	12	1	0	0	0	0	1	0	0	0
0	0	2	1	1	0	0	0	0	0	0	0	0	0	0	0	4	1	0	0	0	0	0	0	0
0	1	2	1	2	1	1	0	1	1	8	3	0	1	2	7	16	3	0	0	0	1	0	1	0
0	0	2	2	2	1	1	0	1	1	6	6	0	1	1	7	11	0	0	0	0	1	0	0	0
0	0	1	2	1	0	1	0	0	0	0	1	0	0	0	4	0	0	0	0	0	0	0	0	0
0	0	1	2	1	1	0	0	1	0	1	0	0	1	0	6	2	0	0	0	0	0	0	0	0
0	0	1	2	1	1	1	0	1	0	6	3	0	1	0	19	10	0	0	0	0	1	0	0	0
0	0	2	1	1	1	0	0	1	0	4	0	0	1	0	3	10	0	0	0	0	0	0	0	0
0	1	2	1	2	1	1	0	0	0	2	2	0	0	0	8	6	0	0	0	0	0	0	1	0
0	1	2	1	1	1	1	1	1	1	8	11	2	3	2	19	6	21	0	0	0	1	1	0	0
0	0	1	1	1	1	1	0	1	0	3	1	0	3	0	6	6	0	0	0	0	0	0	0	0
0	0	2	1	1	1	1	1	0	0	3	1	1	0	0	3	4	6	0	0	0	0	0	0	0
0	0	2	1	1	1	1	1	1	0	4	5	1	3	0	8	6	0	0	0	0	1	0	0	0
0	1	2	2	2	1	1	1	1	0	2	1	2	1	0	2	1	4	0	0	0	0	1	1	0
0	0	2	2	2	0	0	1	0	0	0	0	1	0	0	0	1	2	0	0	0	0	0	0	0
0	0	1	1	2	0	0	0	0	0	0	0	0	0	0	0	0	0	0	0	0	0	0	0	0
0	0	2	2	1	1	1	0	0	0	4	2	0	0	0	2	5	0	0	0	0	0	0	0	0
0	0	2	2	2	1	0	0	1	0	1	0	0	1	0	3	1	0	0	0	0	0	0	0	0
0	0	2	2	1	1	1	0	1	1	1	1	0	4	2	7	2	0	0	0	0	0	0	1	0
0	0	1	1	1	0	1	0	0	0	0	1	0	0	0	3	1	0	0	0	0	1	0	0	0
0	0	1	1	1	1	1	0	1	0	2	1	0	1	0	2	2	0	0	0	0	0	0	0	0
0	0	1	1	1	1	0	0	1	0	5	0	0	2	0	7	13	0	0	0	0	0	0	0	0
0	0	1	2	2	1	1	0	1	0	2	2	0	1	0	3	2	2	0	0	0	0	0	0	0
0	1	1	2	2	1	0	0	1	0	1	0	0	1	0	4	7	0	0	0	0	0	0	0	0
0	0	1	2	2	0	0	0	0	0	0	0	0	0	0	2	0	0	0	0	0	0	0	0	0
0	0	1	1	1	0	1	1	0	0	0	3	1	0	0	3	1	2	0	0	0	0	0	0	0
0	1	2	2	1	0	0	0	0	0	0	0	0	0	0	1	1	2	0	0	0	0	0	0	0
0	1	2	2	2	1	1	0	0	0	1	2	0	0	0	2	5	1	0	0	0	0	0	0	0
0	0	1	1	1	1	1	1	0	0	3	4	2	0	0	4	5	2	0	0	0	0	0	0	0
0	0	1	1	2	1	0	0	1	0	9	0	0	2	0	2	22	0	0	0	0	1	0	0	0
0	1	1	2	2	1	1	0	0	1	5	5	0	0	1	8	9	0	0	0	0	0	0	0	0
0	0	1	1	1	0	0	0	0	0	0	0	0	0	0	1	0	0	0	0	0	0	0	0	0
0	0	2	1	1	0	1	0	1	0	0	1	0	2	0	6	0	2	0	0	0	0	0	0	0
0	0	2	1	2	1	1	1	1	1	8	2	1	4	1	12	16	2	0	0	0	0	0	0	0
0	0	2	2	2	1	1	1	1	0	9	5	1	4	0	14	14	2	0	0	0	0	0	0	0
0	1	1	2	2	1	1	1	1	1	4	4	3	8	6	22	21	12	0	0	0	0	0	0	0
0	0	2	1	2	1	1	1	1	0	3	2	2	1	0	9	10	2	0	0	0	0	0	0	0
0	0	2	2	2	0	0	0	0	0	0	0	0	0	0	1	0	3	0	0	0	0	0	0	0
0	0	2	2	2	1	1	1	1	1	12	3	3	2	2	8	20	5	0	0	0	0	0	0	0
0	0	2	2	2	1	0	0	1	1	2	0	0	2	1	4	4	0	0	0	0	0	0	0	0
0	0	2	1	1	0	0	0	0	0	0	0	0	0	0	0	4	2	0	0	0	0	0	0	0
0	0	1	1	2	1	1	0	0	0	5	2	0	0	0	4	15	2	0	0	0	0	0	0	0
0	0	2	2	1	1	1	0	1	0	8	3	0	2	0	14	16	0	0	0	0	0	0	0	0
0	0	2	2	1	0	0	0	0	0	0	0	0	0	0	0	0	0	0	0	0	0	0	0	0
0	0	2	1	2	1	0	0	1	0	3	0	0	2	0	5	6	0	0	0	0	0	0	0	0
0	1	1	1	1	1	1	1	1	0	1	2	1	2	0	5	3	2	0	0	0	0	0	0	0
0	1	1	1	1	1	1	1	1	1	2	3	2	2	1	5	3	2	0	0	0	0	0	0	0
0	1	2	2	1	1	1	0	0	0	4	5	0	0	0	10	10	0	0	0	0	0	0	0	0
0	0	1	1	1	1	1	0	1	1	4	4	0	5	1	17	7	0	0	0	0	1	1	1	0
0	0	2	1	1	0	0	0	0	0	0	0	0	0	0	0	0	0	0	0	0	0	0	0	0
0	0	1	1	2	1	0	0	1	0	4	0	0	2	0	4	11	1	0	0	0	0	0	0	0
0	0	2	1	1	1	1	0	0	0	6	3	0	0	0	3	6	0	0	0	0	0	0	0	0
0	0	2	2	1	1	1	0	0	0	1	2	0	0	0	4	8	9	0	0	0	0	0	0	0
0	0	2	2	1	1	1	0	0	0	7	5	0	0	0	7	12	0	0	0	0	0	0	0	0
0	0	2	2	1	1	0	0	1	0	2	0	0	1	0	1	2	0	0	0	0	0	0	0	0
0	0	2	1	1	1	1	0	0	1	2	2	0	0	1	7	5	0	0	0	0	0	0	0	0
0	1	1	1	1	1	1	1	1	1	14	5	3	3	2	13	18	33	0	0	0	0	0	0	0
0	0	1	1	2	1	1	1	0	0	2	1	1	0	0	4	1	6	0	0	0	0	0	0	0
0	0	1	2	2	1	1	1	0	1	3	5	1	0	4	5	3	3	0	0	0	0	0	0	0
0	0	1	1	1	1	1	0	1	1	6	4	0	3	3	8	9	0	0	0	0	0	0	0	0
0	0	2	2	2	1	0	0	1	0	2	0	0	1	0	2	3	0	0	0	0	0	0	0	0
0	0	2	2	1	1	1	0	0	1	1	2	0	0	1	11	7	0	0	0	0	1	0	0	0
0	0	2	1	2	1	1	0	1	1	10	5	0	1	1	11	20	0	0	0	0	1	0	0	0
0	0	1	2	1	1	1	0	1	0	1	2	0	2	0	2	1	0	0	0	0	0	0	0	0
0	0	1	2	2	1	1	1	0	1	4	2	3	0	1	4	5	5	0	0	0	0	0	0	0
0	0	2	1	2	1	1	0	0	0	1	1	0	0	0	1	0	0	0	0	0	0	0	0	0
0	0	2	2	2	1	1	0	1	0	2	1	0	1	0	4	2	0	0	0	0	0	0	0	0
0	0	1	2	2	0	0	0	0	0	0	0	0	0	0	0	0	0	0	0	0	0	0	0	0
0	0	2	2	2	1	1	0	1	0	5	2	0	2	0	7	10	1	0	0	1	0	0	1	0
0	0	1	1	1	1	1	0	1	0	2	5	0	1	0	13	3	0	0	0	0	1	0	0	0
0	0	2	1	2	0	1	0	0	1	0	3	0	0	1	5	0	0	0	0	0	0	0	0	0
0	0	1	2	1	1	1	0	1	0	3	3	0	3	0	8	6	1	0	0	0	0	0	0	0
0	0	1	2	2	0	0	0	0	0	0	0	0	0	0	9	4	2	0	0	0	0	0	0	0
0	0	2	1	1	1	1	0	1	0	2	3	0	2	0	13	11	0	0	0	0	0	0	0	0
0	0	2	1	2	0	0	0	0	1	0	0	0	0	1	3	3	1	0	0	0	0	0	0	0
0	0	1	2	1	1	0	0	0	0	1	0	0	0	0	0	0	0	0	0	0	0	0	0	0
0	0	2	1	2	1	1	0	0	0	3	2	0	0	0	5	4	0	0	0	0	1	0	0	0
0	0	1	2	2	1	1	0	1	0	5	1	0	1	0	3	9	0	0	0	0	0	1	0	0
0	0	2	1	1	1	1	0	1	0	4	4	0	6	0	23	4	0	0	0	0	1	0	0	0
0	0	2	1	1	1	1	1	1	0	10	11	2	2	0	10	8	7	0	0	0	0	0	0	0
0	0	1	1	1	1	1	0	1	0	2	3	0	1	0	11	3	0	0	0	0	0	0	0	0
0	0	2	1	2	1	1	1	1	0	5	6	2	2	0	13	5	7	0	0	0	0	0	0	0
0	0	1	2	1	0	0	0	1	0	0	0	0	1	0	0	0	0	0	0	0	0	0	0	0
0	0	1	1	2	1	1	0	1	0	1	3	0	1	0	6	20	16	0	0	0	0	0	0	0
0	0	1	1	1	1	0	0	1	0	2	0	0	1	0	5	10	2	0	0	0	0	0	1	0
0	0	2	1	2	0	1	0	0	0	0	1	0	0	0	9	4	0	0	0	0	0	0	0	0
0	0	2	2	2	1	1	0	0	0	3	2	0	0	0	2	4	0	0	0	0	0	0	0	0
0	0	1	1	1	0	0	0	0	0	0	0	0	0	0	2	4	0	0	0	0	0	0	0	0
0	0	2	1	1	1	1	0	1	0	6	2	0	1	0	6	8	0	0	0	0	0	0	0	0
0	0	2	2	1	1	0	0	1	0	4	0	0	2	0	7	12	0	0	0	0	0	1	0	0
0	0	1	2	2	0	0	0	0	0	0	0	0	0	0	0	0	0	0	0	0	0	0	0	0
0	0	2	1	1	1	0	0	1	1	8	0	0	7	1	15	10	0	0	0	0	1	0	0	0
0	0	2	1	2	0	1	0	0	1	0	4	0	0	2	19	5	1	0	0	0	0	0	0	0
0	0	1	1	2	1	1	0	0	0	3	1	0	0	0	3	9	0	0	0	0	0	0	0	1
0	0	2	2	1	0	0	0	0	0	0	0	0	0	0	2	3	0	0	0	0	0	0	0	0
0	0	1	1	1	1	0	0	0	0	1	0	0	0	0	1	2	14	0	0	0	0	0	0	0
0	1	2	1	1	0	1	0	1	1	0	8	0	1	2	21	2	0	0	0	0	0	0	1	0
0	0	2	1	1	1	0	1	0	0	2	0	2	0	0	0	3	4	0	0	0	0	0	0	0
0	0	2	2	2	1	1	0	0	0	4	1	0	0	0	3	7	2	0	0	0	0	1	0	0
0	0	1	1	2	1	1	0	0	1	1	1	0	0	1	1	3	3	0	0	0	0	0	0	0
0	0	2	2	2	1	0	0	0	0	1	0	0	0	0	2	5	1	0	0	0	0	0	0	0
0	1	1	2	1	1	1	0	1	0	3	8	0	1	0	11	1	0	0	0	0	0	0	0	0
0	0	1	1	2	1	0	1	0	0	1	0	1	0	0	0	3	2	0	0	0	0	0	0	0
0	0	2	2	2	1	1	0	1	0	2	3	0	1	0	6	3	0	0	0	0	0	0	0	0
0	0	1	1	1	1	0	0	1	0	2	0	0	2	0	4	2	0	0	0	0	0	0	0	0
0	0	1	1	1	0	0	0	0	0	0	0	0	0	0	0	0	0	0	0	0	0	0	0	0
0	0	1	1	1	1	1	1	0	0	1	3	1	0	0	8	2	0	0	0	0	0	0	0	1
0	0	2	1	2	1	1	0	0	0	1	1	0	0	0	1	2	0	0	0	0	0	0	0	0
0	0	1	2	2	1	0	0	0	0	1	0	0	0	0	0	1	0	0	0	0	0	0	0	0
0	0	1	1	1	1	1	0	0	0	1	3	0	0	0	9	2	0	0	0	0	0	0	0	0
0	1	2	1	2	1	0	0	1	0	3	0	0	1	0	4	2	0	0	0	0	0	0	1	0
0	0	2	1	2	0	0	0	0	1	0	0	0	0	1	0	0	0	0	0	0	0	0	0	0
0	0	2	2	2	1	1	1	1	1	7	7	2	1	1	14	13	5	0	0	0	0	0	0	0
0	0	1	1	2	0	1	0	0	0	0	1	0	0	0	2	0	0	0	1	0	0	0	1	0
0	0	1	1	1	1	1	0	0	1	1	2	0	0	1	6	15	2	0	0	0	0	0	0	0
0	0	2	1	2	0	0	0	0	0	0	0	0	0	0	0	2	0	0	0	0	0	0	0	0
0	0	1	2	2	1	1	0	0	0	4	2	0	0	0	7	7	2	0	0	0	0	0	0	0
0	0	1	2	1	0	0	0	0	0	0	0	0	0	0	0	0	0	1	0	0	0	0	0	0
0	0	2	2	2	0	1	0	0	0	0	4	0	0	0	4	0	0	0	0	0	0	0	0	0
0	0	2	2	1	1	1	0	0	0	2	1	0	0	0	2	7	0	0	0	0	0	0	0	0
0	0	1	2	1	1	0	0	0	0	1	0	0	0	0	3	3	0	0	0	0	0	0	0	0
0	0	2	1	2	1	1	1	1	1	6	2	1	3	1	6	14	4	1	0	0	0	0	0	0
0	0	2	2	2	0	0	0	1	0	0	0	0	1	0	2	1	0	0	0	0	0	0	0	0
1	1	2	1	2	1	1	0	1	0	2	2	0	1	0	11	3	1	0	0	0	0	0	1	1
0	0	1	1	2	0	0	0	1	0	0	0	0	1	0	3	1	0	0	0	0	0	0	0	0
0	0	2	2	2	1	0	0	0	1	1	0	0	0	1	0	0	0	0	0	0	0	0	0	0
0	1	2	1	2	0	0	0	1	0	0	0	0	3	0	5	3	0	0	0	0	0	0	0	0
0	0	2	2	2	1	1	0	0	0	1	1	0	0	0	2	1	0	0	0	0	0	0	0	0
0	0	1	1	1	0	1	0	1	1	0	1	0	1	1	5	3	0	0	0	0	0	0	0	0
0	0	2	1	1	1	1	1	0	1	10	9	3	0	4	14	26	10	0	0	0	0	0	0	0
0	0	1	1	2	1	1	0	0	1	2	2	0	0	2	9	20	0	0	0	0	0	0	1	0
0	0	1	1	2	1	1	0	1	0	1	1	0	1	0	2	1	0	0	0	0	0	0	0	0
0	0	1	1	2	1	0	0	0	0	1	0	0	0	0	0	0	0	0	0	0	0	0	0	0
0	0	2	2	1	1	1	0	0	1	3	3	0	0	2	3	6	0	0	0	0	0	0	0	0
0	0	1	2	2	0	0	0	0	0	0	0	0	0	0	2	1	0	0	0	0	0	0	0	0
0	0	2	1	2	1	1	1	1	0	5	2	3	1	0	4	6	3	0	0	0	0	0	0	0
0	0	2	2	1	0	0	0	0	0	0	0	0	0	0	0	0	0	0	0	0	0	0	0	0
0	0	1	2	2	0	0	0	0	0	0	0	0	0	0	0	0	0	0	0	0	0	0	0	0
0	0	2	1	1	1	0	1	1	0	4	0	2	2	0	2	10	2	0	0	0	0	0	0	0
0	0	1	1	1	1	1	0	1	1	11	5	0	1	1	17	30	5	0	0	0	1	0	0	0
0	0	2	2	1	1	1	0	0	0	3	2	0	0	0	2	0	1	0	0	0	0	0	0	0
0	0	2	1	1	1	1	1	0	0	1	1	1	0	0	6	10	2	0	0	0	0	0	0	0
0	0	2	2	1	1	1	1	1	1	3	5	1	1	1	8	1	3	0	0	0	0	0	1	0
0	0	1	1	2	1	0	0	0	0	1	0	0	0	0	0	0	0	0	0	0	0	0	0	0
0	0	1	2	1	1	1	0	0	1	5	2	0	0	2	4	10	0	0	0	0	0	0	0	0
0	1	2	2	2	1	1	0	1	0	1	4	0	1	0	6	2	0	0	0	0	1	0	0	0
0	0	1	1	2	1	1	0	1	0	3	1	0	1	0	7	7	3	0	0	0	0	0	0	0
0	0	2	2	2	0	0	0	0	1	0	0	0	0	1	2	1	0	0	0	0	0	0	0	0
0	0	2	2	1	1	1	1	1	1	4	3	1	5	1	15	5	3	0	0	0	0	0	0	0
0	0	2	2	2	1	1	1	0	0	4	3	2	0	0	4	2	2	0	0	0	0	0	0	0
0	1	2	1	2	1	1	0	1	0	5	1	0	3	0	15	8	0	0	0	0	0	0	1	0
0	0	1	1	1	1	1	0	0	0	1	1	0	0	0	1	0	0	0	0	0	0	0	0	0
0	0	2	1	2	1	1	0	1	1	4	8	0	4	2	16	15	6	0	0	0	1	0	0	0
0	0	2	2	1	1	1	0	1	1	1	2	0	1	1	3	0	2	0	0	0	0	0	0	0
0	0	1	2	1	0	0	0	1	0	0	0	0	1	0	1	0	0	0	0	0	0	0	0	0
0	0	1	1	1	0	0	0	0	0	0	0	0	0	0	0	0	0	0	0	0	0	0	0	0
0	0	2	1	2	1	1	0	1	1	7	1	0	2	1	5	8	0	0	0	0	1	0	0	0
0	0	2	2	1	0	0	1	1	0	0	0	3	2	0	2	7	8	0	0	0	0	0	0	0
0	1	2	2	1	1	0	0	0	0	2	0	0	0	0	2	2	0	0	0	0	0	0	0	0
1	1	2	2	1	1	1	0	1	0	8	2	0	4	0	14	20	0	0	0	0	0	0	1	1
0	0	1	2	1	0	0	0	0	0	0	0	0	0	0	0	0	0	0	0	0	0	0	0	0
0	0	1	1	2	1	1	1	1	0	8	4	3	3	0	11	6	3	0	0	0	0	0	0	0
0	0	1	2	1	1	0	0	0	0	3	0	0	0	0	0	3	0	0	0	0	0	0	0	0
0	0	2	2	2	1	1	0	0	1	3	3	0	0	1	4	3	0	0	0	0	0	0	0	0
0	0	1	1	2	1	0	0	1	1	1	0	0	1	6	2	1	0	0	0	0	0	0	0	0
0	0	1	2	2	1	1	1	0	0	7	4	3	0	0	5	12	8	0	0	0	1	0	0	0
0	0	1	1	1	0	0	0	0	0	0	0	0	0	0	2	0	0	0	0	0	0	0	0	0
0	0	2	2	2	1	0	1	1	0	4	0	2	3	0	5	10	9	0	0	0	0	0	0	0
0	0	2	1	2	1	1	1	1	0	19	5	3	3	0	12	17	4	0	0	0	0	0	0	0
0	0	1	1	2	0	0	0	0	1	0	0	0	0	9	0	0	0	0	0	0	0	0	0	0
0	0	1	2	1	1	0	0	0	0	1	0	0	0	0	0	1	0	0	0	0	0	0	0	0
0	0	1	1	1	1	0	1	0	0	9	0	2	0	0	2	15	2	0	0	0	0	0	0	0
0	0	2	1	2	1	1	1	1	0	13	3	4	5	0	11	18	14	0	0	0	1	0	0	0
0	0	2	1	1	1	1	0	1	0	4	6	0	2	0	12	10	0	0	0	0	0	0	0	0
0	0	1	1	1	1	0	0	1	0	1	0	0	1	0	4	1	0	0	0	0	1	0	0	0
0	0	1	2	1	1	1	0	0	0	1	1	0	0	0	2	1	0	0	0	0	0	0	0	0
0	0	2	2	1	1	1	0	0	0	2	2	0	0	0	8	17	2	0	0	0	1	0	0	0
0	1	2	1	1	1	1	1	1	0	3	2	1	1	0	5	8	5	0	0	0	0	0	0	0
0	0	2	1	2	1	0	1	0	1	5	0	1	0	1	0	6	2	0	0	0	0	0	0	0
0	0	1	2	2	1	1	0	1	0	1	2	0	2	0	6	2	0	0	0	0	0	0	0	0
0	0	2	1	1	1	1	0	0	1	6	6	0	0	2	12	11	0	0	0	0	0	0	0	0
0	0	2	1	1	1	1	0	0	0	4	5	0	0	0	8	6	0	0	0	0	1	0	0	0
0	1	1	1	1	1	1	0	1	0	7	1	0	7	0	17	8	0	0	0	0	0	0	0	0
1	1	1	1	1	1	1	0	1	0	9	5	0	4	0	11	15	5	0	0	0	1	0	1	1
0	0	2	1	1	0	1	1	1	0	0	1	1	2	0	5	5	7	0	0	0	0	0	0	0
0	0	1	1	1	1	1	0	1	0	5	6	0	2	0	10	11	0	0	0	0	1	0	0	0
0	0	2	2	1	1	0	0	1	0	1	0	0	2	0	3	1	0	0	0	0	0	0	0	0
0	0	2	2	1	1	1	1	1	0	11	4	1	3	0	12	31	5	0	0	0	0	0	0	0
0	0	1	1	1	1	1	0	0	0	5	4	0	0	0	7	12	2	0	0	0	0	0	0	0
0	0	2	2	2	1	1	0	0	0	3	1	0	0	0	4	2	0	0	0	0	0	0	0	0
0	0	2	2	2	1	0	1	1	0	8	0	3	2	0	9	8	5	0	0	0	0	0	0	0
0	0	2	2	1	1	1	0	0	0	3	5	0	0	0	7	7	0	0	0	0	0	0	1	0
0	1	2	1	2	1	1	1	1	1	13	2	3	1	1	7	24	12	0	0	0	0	0	0	0
0	0	1	2	1	1	1	0	1	0	5	4	0	2	0	10	10	0	0	0	0	1	0	1	0
0	0	2	2	2	0	1	0	0	0	0	1	0	0	0	3	4	0	0	0	0	0	0	0	0
0	0	2	1	2	0	0	0	0	0	0	0	0	0	0	0	0	0	0	0	0	0	0	0	0
0	0	1	1	1	0	0	0	0	0	0	0	0	0	0	2	0	0	0	0	0	0	0	0	0
0	0	1	1	1	0	0	0	0	0	0	0	0	0	0	0	0	0	0	0	0	0	0	0	0
0	0	1	1	2	1	1	0	1	1	4	3	0	2	2	8	7	0	0	0	0	0	0	0	0
0	0	1	2	1	0	0	0	0	0	0	0	0	0	0	0	0	0	0	0	0	0	0	0	0
0	0	1	2	2	0	1	0	0	0	0	1	0	0	0	1	1	0	0	0	0	0	0	0	0
0	0	2	2	2	0	0	0	1	0	0	0	0	1	0	2	0	0	0	0	0	1	0	0	0
0	0	2	2	2	1	0	0	1	0	4	0	0	3	0	12	20	16	0	0	0	0	0	0	0
0	0	2	2	1	1	1	0	0	0	2	2	0	0	0	4	3	0	0	0	0	1	0	0	0
0	1	2	2	1	1	1	1	1	1	6	6	6	1	2	9	10	15	0	0	0	1	0	0	0
0	0	1	2	2	0	1	0	0	0	0	2	0	0	0	3	0	0	0	0	0	0	0	0	0
0	0	2	1	2	0	1	0	1	1	0	2	0	1	1	6	2	0	0	0	0	0	0	0	0
0	0	2	1	1	1	1	0	1	0	1	1	0	4	0	16	2	0	0	0	0	1	0	0	0
0	1	2	1	2	1	0	0	1	0	6	0	0	2	0	2	10	0	0	0	0	0	0	1	0
0	0	2	1	1	1	1	1	1	1	5	2	3	3	3	8	7	6	0	0	0	1	0	0	0
0	0	1	1	2	1	1	0	0	0	1	10	0	0	0	11	2	0	0	0	0	1	0	0	0
0	0	2	1	1	1	1	0	1	0	3	4	0	1	0	6	6	0	0	0	0	0	0	0	0
0	0	1	2	1	1	1	1	0	0	5	1	1	0	0	0	3	1	0	0	0	0	0	0	0
0	0	1	1	1	1	1	0	1	0	7	5	0	3	0	15	13	0	0	0	0	0	0	0	0
0	0	2	1	2	0	1	0	1	1	0	2	0	2	6	9	3	0	0	0	0	0	1	0	0
0	0	1	1	1	1	0	0	1	0	1	0	0	3	0	7	4	0	0	0	0	1	0	0	0
0	0	2	1	1	1	1	0	0	0	3	1	0	0	0	1	4	0	0	0	0	0	0	0	0
0	0	2	1	1	0	0	0	0	0	0	0	0	0	0	0	0	0	0	0	0	0	0	0	0
0	0	2	2	1	1	1	0	1	1	5	4	0	2	1	8	14	0	0	0	0	0	0	0	0
0	0	1	1	2	1	0	0	1	1	17	0	0	6	4	9	22	0	0	0	0	0	0	0	0
0	1	1	2	1	1	0	0	1	1	8	0	0	1	2	9	10	0	0	0	0	0	0	1	0
0	0	2	2	1	1	1	1	1	0	3	3	2	3	0	9	5	2	0	0	0	0	0	0	0
0	0	2	2	2	1	1	0	1	0	2	1	0	3	0	7	1	0	0	0	0	0	0	0	0
0	1	1	1	1	1	0	1	0	0	1	0	2	0	0	1	7	4	0	0	0	1	0	0	0
0	0	2	2	2	0	1	0	0	0	0	1	0	0	0	4	1	0	0	0	0	0	0	0	0
0	0	2	1	2	1	1	0	1	0	2	1	0	3	0	4	0	0	0	0	0	1	0	0	0
0	0	2	1	2	1	1	1	1	0	12	6	1	4	0	20	24	3	0	0	0	0	0	0	0
0	0	1	2	2	1	1	1	1	1	3	5	2	1	2	9	5	4	0	0	0	1	0	0	0
0	0	1	1	1	0	1	0	1	1	0	3	0	2	1	11	0	0	0	0	0	0	0	0	0
0	0	1	2	1	1	1	0	0	1	2	2	0	0	1	4	3	0	0	0	0	1	0	0	0
0	0	1	1	1	0	0	0	1	0	0	0	0	2	0	6	0	0	0	0	0	0	0	0	0
0	0	2	1	2	1	1	0	1	0	9	6	0	2	0	12	20	1	0	0	0	0	0	0	0
0	0	2	2	2	1	1	1	0	0	5	2	1	0	0	4	7	3	0	0	0	0	0	0	0
0	0	2	1	1	1	1	1	0	0	2	3	1	0	0	6	4	4	0	0	0	0	0	0	0
0	0	2	1	1	0	1	0	0	1	0	2	0	0	1	3	0	0	0	0	0	0	0	0	0
0	0	1	2	1	1	1	0	0	0	4	2	0	0	0	3	3	0	0	0	0	0	0	1	0
0	0	2	1	1	1	1	1	0	0	7	3	1	0	0	10	14	2	0	0	0	0	0	0	0
0	0	2	1	2	1	1	0	1	0	7	4	0	1	0	5	12	1	0	0	0	0	0	0	0
0	0	2	2	1	1	1	0	1	1	2	6	0	1	2	6	3	0	0	0	0	0	0	0	0
0	1	1	2	2	1	1	0	0	0	3	1	0	0	0	4	9	2	0	0	0	1	0	0	0
0	0	2	1	2	1	0	0	1	0	2	0	0	4	0	7	2	0	0	0	0	0	0	0	0
0	0	2	2	2	1	1	1	1	0	8	3	5	2	0	7	9	16	0	0	0	1	0	0	0
0	0	2	2	1	1	1	0	0	0	3	3	0	0	0	6	8	0	0	0	0	0	0	0	0
0	0	1	2	2	1	1	1	0	0	14	5	6	0	0	6	23	14	0	0	0	0	0	0	0
0	0	1	1	2	1	1	0	0	0	1	5	0	0	0	11	2	0	0	0	0	0	0	0	0
0	0	1	1	1	0	1	1	0	0	0	1	1	0	0	2	0	2	0	0	0	0	0	0	0
0	0	1	1	2	1	0	0	0	0	1	0	0	0	0	0	0	0	0	0	0	0	0	0	0
0	0	2	2	1	0	0	0	1	0	0	0	0	1	0	4	0	0	0	0	0	0	0	0	0
0	0	1	2	2	1	1	0	0	0	2	1	0	0	0	2	2	0	0	0	0	1	0	0	0
0	0	2	1	2	1	0	0	1	0	5	0	0	3	0	12	12	0	0	0	0	0	0	0	0
0	0	2	1	2	1	0	0	1	0	4	0	0	2	0	4	10	2	0	0	0	0	0	0	0
0	0	1	2	2	0	0	0	0	1	0	0	0	0	1	0	0	0	0	0	0	0	0	0	0
0	0	1	2	1	1	1	0	0	0	2	1	0	0	0	3	9	0	0	0	0	0	0	0	0
0	0	2	1	2	1	1	1	1	0	3	2	1	4	0	9	4	6	0	0	0	0	0	0	0
0	0	2	1	1	1	1	0	1	0	1	2	0	1	0	3	0	0	0	0	0	1	0	0	0
0	0	2	1	1	1	1	0	0	0	2	1	0	0	0	3	13	0	0	0	0	0	0	0	0
0	0	1	2	1	0	0	0	0	0	0	0	0	0	0	0	0	0	0	0	0	0	0	0	0
0	0	2	1	1	1	1	1	1	0	4	1	3	2	0	3	8	7	0	0	0	0	0	0	0
0	0	2	2	2	1	0	0	0	0	1	0	0	0	0	6	8	0	0	0	0	0	0	0	0
0	0	1	1	1	1	1	0	1	0	5	3	0	2	0	8	21	0	0	0	0	0	0	0	0
0	0	1	2	1	1	0	0	0	0	2	0	0	0	0	0	3	0	0	0	0	0	0	0	0
0	1	2	1	2	1	1	0	1	0	6	1	0	1	0	2	3	2	0	0	0	0	0	0	0
0	0	1	1	1	0	0	0	0	0	0	0	0	0	0	0	0	0	0	0	0	0	0	0	0
0	0	2	1	2	1	0	0	1	0	3	0	0	3	0	11	5	0	0	0	0	0	0	0	0
0	0	2	1	1	1	1	0	0	0	2	4	0	0	0	5	3	0	0	0	0	0	0	0	0
0	0	2	1	1	0	0	0	0	1	0	0	0	0	1	3	2	0	0	0	0	0	0	0	0
0	0	2	1	2	1	1	0	1	0	2	4	0	2	0	8	3	0	0	0	0	1	0	0	0
0	0	1	2	2	0	0	1	0	0	0	0	1	0	0	2	0	1	0	0	0	0	0	0	0
0	0	1	2	1	1	1	0	0	0	2	1	0	0	0	1	6	0	0	0	0	0	0	0	0
0	0	2	1	2	1	1	1	1	0	8	4	2	4	0	13	7	2	0	0	0	1	0	0	0
0	0	1	2	2	1	1	0	0	1	1	5	0	0	8	9	4	0	0	0	0	1	0	0	0
0	0	1	2	1	1	0	0	1	0	4	0	0	2	0	6	6	1	0	0	0	0	0	0	0
0	0	2	1	1	1	1	0	1	0	3	1	0	2	0	12	5	0	0	0	0	0	0	0	0
0	0	1	1	1	0	0	0	0	0	0	0	0	0	0	0	0	0	0	0	0	0	0	0	0
0	1	2	2	1	0	1	0	1	0	0	1	0	1	0	5	0	0	0	0	0	0	0	0	0
0	0	2	1	1	1	1	1	1	0	5	3	2	1	0	8	9	2	0	0	0	0	0	0	0
0	0	2	2	2	1	1	0	1	1	13	7	0	4	1	16	18	8	0	0	0	0	0	0	0
0	0	2	1	2	0	0	0	0	0	0	0	0	0	0	0	0	0	0	0	0	0	0	0	0
[truncated: 49,440 more rows]

## Sheet: Sheet2
asthma	1	asthma
	0	nonasthma
rhinitis	1	rhinitis
	0	nonrhinitis
sex	1	male
	2	female
urbanization	1	urban
	2	country
income	1	high
	2	low
caries	1	yes
	0	no
periodontitis	1	yes
	0	no
pulpitis	1	yes
	0	no
gingivitis	1	yes
	0	no
aphthae_stomatitis	1	yes
	0	no
obesity	1	yes
	0	no
DM	1	yes
	0	no
salivary	1	yes
	0	no
dentofacial	1	yes
	0	no
reflux	1	yes
	0	no
nasalsteroid	1	yes
	0	no
lungsteroid	1	yes
	0	no
